# Supplementary material for: An Analysis of the Athetis lepigone Transcriptome from Four Developmental Stages
Source: PLoS One. 2013 Sep 13;8(9):e73911. doi: 10.1371/journal.pone.0073911 (PMC3772797; doi:10.1371/journal.pone.0073911)
Supplement: Table S1 — Top hits obtained by BLASTX for the unigenes. Note: BLASTX against the nr protein database was used with a cutoff E value <1e−5. (XLS) [file pone.0073911.s001.xls]

## Sheet: Sheet1
Table S1	Top hits obtained by BLASTX for the unigenes.
Unigene ID	Hit Number	Evalue	Discription
T2_24336	gi|270013972|gb|EFA10420.1|	6.47197e-95	hypothetical protein TcasGA2_TC012660 [Tribolium castaneum]
T2_24345	gi|556020|gb|AAC13649.1|	1.62343e-55	reverse transcriptase [Bombyx mori]
T2_24346	gi|110755228|ref|XP_624529.2|	5.90919e-80	PREDICTED: similar to scruin like at the midline CG5186-PA, isoform A isoform 2 [Apis mellifera]
T2_24350	gi|270001730|gb|EEZ98177.1|	1.60926e-37	hypothetical protein TcasGA2_TC000606 [Tribolium castaneum]
T2_24354	gi|270011986|gb|EFA08434.1|	6.16095e-09	hypothetical protein TcasGA2_TC006081 [Tribolium castaneum]
T2_24355	gi|270001171|gb|EEZ97618.1|	8.55493e-31	hypothetical protein TcasGA2_TC012952 [Tribolium castaneum]
T2_24362	gi|260841501|ref|XP_002613951.1|	6.49158e-33	hypothetical protein BRAFLDRAFT_67486 [Branchiostoma floridae]
T2_24366	gi|270009682|gb|EFA06130.1|	7.21951e-38	hypothetical protein TcasGA2_TC008973 [Tribolium castaneum]
T2_24370	gi|189235737|ref|XP_001808400.1|	4.74904e-44	PREDICTED: similar to GA14032-PA [Tribolium castaneum]
T2_24377	gi|115443554|ref|YP_778573.1|	2.37788e-174	elongation factor Tu [Bigelowiella natans]
T2_2439	gi|156395374|ref|XP_001637086.1|	2.72218e-21	predicted protein [Nematostella vectensis]
T2_24392	gi|110347847|gb|ABG72725.1|	2.54785e-11	protease inhibitor-like protein [Antheraea mylitta]
T2_24399	gi|91090316|ref|XP_972351.1|	2.60097e-16	PREDICTED: similar to myoblast city CG10379-PA [Tribolium castaneum]
T2_244	gi|260787611|ref|XP_002588846.1|	4.00727e-10	hypothetical protein BRAFLDRAFT_99548 [Branchiostoma floridae]
T2_24407	gi|312373791|gb|EFR21477.1|	5.43418e-175	hypothetical protein AND_17000 [Anopheles darlingi]
T2_24408	gi|270003382|gb|EEZ99829.1|	5.24935e-59	hypothetical protein TcasGA2_TC002610 [Tribolium castaneum]
T2_24413	gi|307183341|gb|EFN70199.1|	3.32065e-52	Protein neuralized [Camponotus floridanus]
T2_24415	gi|91094719|ref|XP_970486.1|	5.79965e-86	PREDICTED: similar to UNC93A protein, putative [Tribolium castaneum]
T2_24434	gi|322785551|gb|EFZ12213.1|	2.82867e-24	hypothetical protein SINV_15368 [Solenopsis invicta]
T2_24441	gi|91086799|ref|XP_973439.1|	9.82141e-41	PREDICTED: similar to mannosyltransferase 1, putative [Tribolium castaneum]
T2_24448	gi|157117158|ref|XP_001652963.1|	1.37129e-54	hypothetical protein AaeL_AAEL007874 [Aedes aegypti]
T2_2446	gi|20177025|gb|AAM12274.1|	3.69762e-22	GM07634p [Drosophila melanogaster]
T2_24472	gi|112984064|ref|NP_001036823.1|	4.27931e-25	VAP-peptide [Bombyx mori]
T2_24476	gi|115660722|ref|XP_787332.2|	4.01496e-16	PREDICTED: hypothetical protein [Strongylocentrotus purpuratus]
T2_24477	gi|158298716|ref|XP_318889.3|	1.40803e-26	AGAP009795-PA [Anopheles gambiae str. PEST]
T2_24479	gi|195111164|ref|XP_002000149.1|	1.64377e-47	GI22687 [Drosophila mojavensis]
T2_24482	gi|198459734|ref|XP_001361473.2|	4.69107e-14	GA15804 [Drosophila pseudoobscura pseudoobscura]
T2_24506	gi|170575217|ref|XP_001893148.1|	2.93132e-09	Hypothetical 17.1 kDa protein in PUR5 3&apos;region [Brugia malayi]
T2_24509	gi|221505451|gb|EEE31096.1|	5.4536e-09	chloride channel protein k, putative [Toxoplasma gondii VEG]
T2_24513	gi|312371718|gb|EFR19832.1|	3.52601e-68	hypothetical protein AND_21738 [Anopheles darlingi]
T2_24518	gi|307194983|gb|EFN77073.1|	3.2989e-90	Spectrin beta chain, brain 4 [Harpegnathos saltator]
T2_24522	gi|307183748|gb|EFN70422.1|	1.51096e-20	Alkaline phosphatase, tissue-nonspecific isozyme [Camponotus floridanus]
T2_24523	gi|307197107|gb|EFN78475.1|	2.72209e-71	Alkaline phosphatase, tissue-nonspecific isozyme [Harpegnathos saltator]
T2_24526	gi|242007426|ref|XP_002424541.1|	8.42032e-45	endothelin-converting enzyme, putative [Pediculus humanus corporis]
T2_24528	gi|242005188|ref|XP_002423453.1|	6.76856e-50	Phosphatidylinositol-4-phosphate 3-kinase C2 domain-containing beta polypeptide, putative [Pediculus humanus corporis]
T2_24531	gi|242015913|ref|XP_002428587.1|	1.13041e-37	conserved hypothetical protein [Pediculus humanus corporis]
T2_24539	gi|195400253|ref|XP_002058732.1|	2.80708e-41	GJ11163 [Drosophila virilis]
T2_24540	gi|195400253|ref|XP_002058732.1|	3.39515e-56	GJ11163 [Drosophila virilis]
T2_24548	gi|225710058|gb|ACO10875.1|	2.53522e-12	Gametocyte-specific factor 1 [Caligus rogercresseyi]
T2_24550	gi|170058281|ref|XP_001864853.1|	1.72113e-76	conserved hypothetical protein [Culex quinquefasciatus]
T2_24553	gi|312374729|gb|EFR22222.1|	6.53235e-43	hypothetical protein AND_15595 [Anopheles darlingi]
T2_24555	gi|189242199|ref|XP_001812244.1|	3.61559e-06	PREDICTED: similar to protease, reverse transcriptase, ribonuclease H, integrase [Tribolium castaneum]
T2_24571	gi|157132820|ref|XP_001662654.1|	3.83796e-74	hypothetical protein AaeL_AAEL002895 [Aedes aegypti]
T2_24587	gi|242008495|ref|XP_002425039.1|	1.99503e-15	hypothetical protein Phum_PHUM170000 [Pediculus humanus corporis]
T2_24599	gi|98962502|gb|ABF59518.1|	1.42476e-07	hemocyte-specific integrin alpha subunit 1 [Manduca sexta]
T2_246	gi|56798156|dbj|BAD82946.1|	8.82063e-37	non-LTR retrotransposon R1Bmks ORF2 protein [Bombyx mori]
T2_24605	gi|205318607|gb|ACI02334.1|	2.01005e-144	insulin receptor [Manduca sexta]
T2_24609	gi|195022270|ref|XP_001985543.1|	6.67674e-17	GH17125 [Drosophila grimshawi]
T2_2461	gi|322789132|gb|EFZ14544.1|	6.24974e-20	hypothetical protein SINV_11059 [Solenopsis invicta]
T2_24610	gi|187423907|ref|NP_001119729.1|	5.19933e-103	pupal cuticle protein precursor [Bombyx mori]
T2_24612	gi|156340595|ref|XP_001620495.1|	3.51232e-10	hypothetical protein NEMVEDRAFT_v1g147974 [Nematostella vectensis]
T2_24613	gi|157133797|ref|XP_001663018.1|	1.77233e-13	hypothetical protein AaeL_AAEL012859 [Aedes aegypti]
T2_24618	gi|158292624|ref|XP_314015.4|	7.06009e-64	AGAP005132-PA [Anopheles gambiae str. PEST]
T2_2462	gi|156347051|ref|XP_001621620.1|	2.13353e-20	hypothetical protein NEMVEDRAFT_v1g144255 [Nematostella vectensis]
T2_24622	gi|163838690|ref|NP_001106228.1|	7.47249e-33	aquaporin [Bombyx mori]
T2_24623	gi|242009831|ref|XP_002425686.1|	1.07249e-125	hypothetical protein Phum_PHUM215460 [Pediculus humanus corporis]
T2_24627	gi|27368143|gb|AAN87269.1|	8.82439e-88	ORF [Drosophila melanogaster]
T2_24628	gi|270015560|gb|EFA12008.1|	7.37248e-17	hypothetical protein TcasGA2_TC016136 [Tribolium castaneum]
T2_2463	gi|170055311|ref|XP_001863526.1|	1.72629e-21	conserved hypothetical protein [Culex quinquefasciatus]
T2_24630	gi|316972697|gb|EFV56362.1|	2.46539e-11	putative integrase core domain protein [Trichinella spiralis]
T2_24631	gi|320169658|gb|EFW46557.1|	4.41451e-57	cathepsin L2 [Capsaspora owczarzaki ATCC 30864]
T2_24645	gi|260830635|ref|XP_002610266.1|	4.82528e-33	hypothetical protein BRAFLDRAFT_92989 [Branchiostoma floridae]
T2_24646	gi|91085247|ref|XP_973234.1|	1.58581e-48	PREDICTED: similar to CG3338 CG3338-PA [Tribolium castaneum]
T2_2465	gi|270013200|gb|EFA09648.1|	2.37693e-58	hypothetical protein TcasGA2_TC011774 [Tribolium castaneum]
T2_24650	gi|260907851|gb|ACX53727.1|	5.12516e-73	chemosensory protein [Heliothis virescens]
T2_24658	gi|270010041|gb|EFA06489.1|	9.82617e-73	hypothetical protein TcasGA2_TC009386 [Tribolium castaneum]
T2_24659	gi|313220695|emb|CBY31539.1|	5.08219e-31	unnamed protein product [Oikopleura dioica]
T2_24665	gi|321478468|gb|EFX89425.1|	6.2042e-24	hypothetical protein DAPPUDRAFT_205943 [Daphnia pulex]
T2_24668	gi|170034680|ref|XP_001845201.1|	1.23758e-88	conserved hypothetical protein [Culex quinquefasciatus]
T2_24681	gi|158187716|gb|ABW23147.1|	3.63292e-57	ribosomal protein rps17 [Arenicola marina]
T2_24686	gi|91081491|ref|XP_974476.1|	3.92629e-19	PREDICTED: similar to AGAP009888-PA [Tribolium castaneum]
T2_24687	gi|91082439|ref|XP_970967.1|	5.81619e-23	PREDICTED: similar to CG11342 CG11342-PA [Tribolium castaneum]
T2_2469	gi|221126309|ref|XP_002165478.1|	1.59688e-42	PREDICTED: similar to transketolase [Hydra magnipapillata]
T2_24699	gi|242008293|ref|XP_002424941.1|	2.3981e-69	protein MLP1, putative [Pediculus humanus corporis]
T2_24701	gi|307180089|gb|EFN68157.1|	3.04836e-21	Protein zer-1-like protein [Camponotus floridanus]
T2_2471	gi|156306390|ref|XP_001617596.1|	2.14966e-38	hypothetical protein NEMVEDRAFT_v1g49632 [Nematostella vectensis]
T2_24725	gi|270014451|gb|EFA10899.1|	7.38053e-65	hypothetical protein TcasGA2_TC001724 [Tribolium castaneum]
T2_2473	gi|221119785|ref|XP_002165632.1|	1.52852e-08	PREDICTED: similar to nuclear transcription factor, X-box binding-like 1 [Hydra magnipapillata]
T2_24732	gi|91091572|ref|XP_967642.1|	1.01526e-43	PREDICTED: similar to cytochrome P450 [Tribolium castaneum]
T2_24734	gi|67620910|ref|XP_667732.1|	1.38109e-14	hypothetical protein [Cryptosporidium hominis TU502]
T2_24737	gi|195568858|ref|XP_002102429.1|	1.64507e-24	GD19906 [Drosophila simulans]
T2_24744	gi|307182452|gb|EFN69687.1|	2.20002e-130	Probable ribosome biogenesis protein NEP1 [Camponotus floridanus]
T2_24757	gi|242011206|ref|XP_002426346.1|	1.96915e-21	transformation/transcription domain-associated protein, putative [Pediculus humanus corporis]
T2_24758	gi|270008829|gb|EFA05277.1|	2.59855e-63	hypothetical protein TcasGA2_TC015434 [Tribolium castaneum]
T2_24763	gi|91086517|ref|XP_971701.1|	1.61537e-06	PREDICTED: similar to NtR CG6698-PA [Tribolium castaneum]
T2_24764	gi|170055296|ref|XP_001863520.1|	1.56586e-104	sex-determining protein fem-1 [Culex quinquefasciatus]
T2_24766	gi|270009562|gb|EFA06010.1|	1.55754e-103	hypothetical protein TcasGA2_TC008836 [Tribolium castaneum]
T2_24768	gi|156548236|ref|XP_001607181.1|	4.21512e-37	PREDICTED: similar to SD22390p [Nasonia vitripennis]
T2_2477	gi|189240208|ref|XP_001806938.1|	2.98182e-35	PREDICTED: similar to H12I13.3, partial [Tribolium castaneum]
T2_24780	gi|195444924|ref|XP_002070091.1|	1.31238e-18	GK11213 [Drosophila willistoni]
T2_24781	gi|307188113|gb|EFN72945.1|	2.25974e-124	Trafficking protein particle complex subunit 10 [Camponotus floridanus]
T2_24787	gi|295424091|ref|NP_001171333.1|	8.96288e-136	short-chain dehydrogenase/reductase [Bombyx mori]
T2_2479	gi|33089076|gb|AAP93571.1|	4.3473e-43	alpha-tubulin [Chilodonella uncinata]
T2_24790	gi|322782831|gb|EFZ10604.1|	6.77385e-47	hypothetical protein SINV_03189 [Solenopsis invicta]
T2_24791	gi|189242082|ref|XP_001809963.1|	4.49269e-46	PREDICTED: similar to BEL12_AG transposon polyprotein [Tribolium castaneum]
T2_24792	gi|322782200|gb|EFZ10365.1|	1.79675e-32	hypothetical protein SINV_11683 [Solenopsis invicta]
T2_24799	gi|170063054|ref|XP_001866937.1|	3.6056e-47	scavenger receptor cysteine-rich protein [Culex quinquefasciatus]
T2_24805	gi|91081587|ref|XP_975337.1|	1.85078e-113	PREDICTED: similar to pcdc2/rp-8 (programmed cell death protein 2) [Tribolium castaneum]
T2_24808	gi|308477905|ref|XP_003101165.1|	1.8105e-08	hypothetical protein CRE_14780 [Caenorhabditis remanei]
T2_24820	gi|156968287|gb|ABU98615.1|	1.49875e-38	fructosidase [Helicoverpa armigera]
T2_24821	gi|260765449|gb|ACX49762.1|	1.51831e-68	beta-fructofuranosidase 1 [Manduca sexta]
T2_24822	gi|307207303|gb|EFN85053.1|	9.38803e-41	Centrosomal protein of 97 kDa [Harpegnathos saltator]
T2_24829	gi|307196554|gb|EFN78084.1|	1.75936e-60	Ankyrin-2 [Harpegnathos saltator]
T2_24830	gi|270003247|gb|EEZ99694.1|	5.44818e-58	hypothetical protein TcasGA2_TC002454 [Tribolium castaneum]
T2_2484	gi|195482434|ref|XP_002102045.1|	2.19847e-06	GE15258 [Drosophila yakuba]
T2_24840	gi|91076204|ref|XP_972408.1|	9.34779e-66	PREDICTED: similar to CG6613 CG6613-PA [Tribolium castaneum]
T2_24846	gi|229487383|emb|CAY54150.1|	4.74369e-145	unnamed protein product [Heliconius melpomene]
T2_24861	gi|156549567|ref|XP_001607565.1|	0	PREDICTED: similar to Wdr45l protein [Nasonia vitripennis]
T2_24871	gi|260807643|ref|XP_002598618.1|	7.00093e-23	hypothetical protein BRAFLDRAFT_118352 [Branchiostoma floridae]
T2_24874	gi|157113454|ref|XP_001657836.1|	2.15853e-136	par-6 gamma [Aedes aegypti]
T2_24894	gi|38176144|gb|AAR13011.1|	0	clock [Danaus plexippus]
T2_24902	gi|307196032|gb|EFN77757.1|	3.58573e-117	Neuroguidin [Harpegnathos saltator]
T2_24903	gi|291244497|ref|XP_002742133.1|	1.60809e-27	PREDICTED: CG9890-like [Saccoglossus kowalevskii]
T2_24905	gi|157123102|ref|XP_001660008.1|	4.9486e-45	zinc finger protein [Aedes aegypti]
T2_24907	gi|170071703|ref|XP_001869984.1|	1.62928e-07	conserved hypothetical protein [Culex quinquefasciatus]
T2_24908	gi|170048944|ref|XP_001870845.1|	4.21274e-08	sodium/chloride dependent transporter [Culex quinquefasciatus]
T2_24909	gi|229487379|emb|CAY54146.1|	1.74374e-117	unnamed protein product [Heliconius melpomene]
T2_24915	gi|54039568|sp|Q8WQI5.1|RS8_SPOFR	2.88831e-147	RS8_SPOFR RecName: Full=40S ribosomal protein S8
T2_24922	gi|71423713|ref|XP_812545.1|	3.06956e-89	serine/threonine protein kinase [Trypanosoma cruzi strain CL Brener]
T2_24933	gi|189237651|ref|XP_001813448.1|	9.02822e-83	PREDICTED: similar to N-acetyl neuraminate lyase [Tribolium castaneum]
T2_24934	gi|290992757|ref|XP_002679000.1|	3.53936e-116	DNA polymerase I [Naegleria gruberi]
T2_2494	gi|325116253|emb|CBZ51806.1|	1.20302e-13	hypothetical protein NCLIV_015980 [Neospora caninum Liverpool]
T2_24941	gi|325117966|emb|CBZ53517.1|	2.20816e-08	conserved hypothetical protein [Neospora caninum Liverpool]
T2_24943	gi|193599118|ref|XP_001947778.1|	5.1299e-99	PREDICTED: similar to CG11986 CG11986-PA [Acyrthosiphon pisum]
T2_24945	gi|195177870|ref|XP_002028957.1|	2.47382e-32	GL15420 [Drosophila persimilis]
T2_24954	gi|194861394|ref|XP_001969774.1|	5.26105e-110	GG10278 [Drosophila erecta]
T2_2496	gi|260841383|ref|XP_002613895.1|	3.48295e-29	hypothetical protein BRAFLDRAFT_277494 [Branchiostoma floridae]
T2_24971	gi|116833131|gb|ABK29478.1|	8.3371e-64	hypothetical protein Llacc01000286 [Helicoverpa armigera]
T2_2498	gi|229608991|gb|ACQ83322.1|	1.30191e-47	RT02552p [Drosophila melanogaster]
T2_2499	gi|325117966|emb|CBZ53517.1|	3.62681e-12	conserved hypothetical protein [Neospora caninum Liverpool]
T2_24991	gi|123482816|ref|XP_001323887.1|	1.46816e-07	hypothetical protein [Trichomonas vaginalis G3]
T2_24997	gi|312371996|gb|EFR20049.1|	1.7078e-73	hypothetical protein AND_30495 [Anopheles darlingi]
T2_24998	gi|91090806|ref|XP_970749.1|	2.79168e-41	PREDICTED: similar to ubiquitin-protein ligase [Tribolium castaneum]
T2_250	gi|193706910|ref|XP_001952123.1|	9.02171e-10	PREDICTED: similar to AGAP005662-PA [Acyrthosiphon pisum]
T2_2502	gi|300116409|ref|NP_001177849.1|	1.03901e-11	hypothetical protein LOC411983 [Apis mellifera]
T2_25022	gi|270011755|gb|EFA08203.1|	6.37988e-25	hypothetical protein TcasGA2_TC005830 [Tribolium castaneum]
T2_25023	gi|242008911|ref|XP_002425239.1|	1.52783e-15	Chorion peroxidase precursor, putative [Pediculus humanus corporis]
T2_25025	gi|308512747|gb|ADO33027.1|	0	myosin xv [Biston betularia]
T2_25043	gi|66526670|ref|XP_624161.1|	0	PREDICTED: similar to uninitiated CG4008-PA [Apis mellifera]
T2_25044	gi|156341299|ref|XP_001620718.1|	2.70845e-33	hypothetical protein NEMVEDRAFT_v1g222786 [Nematostella vectensis]
T2_25045	gi|170063249|ref|XP_001867021.1|	2.72803e-15	checkpoint protein [Culex quinquefasciatus]
T2_25046	gi|168823415|ref|NP_001108341.1|	3.59126e-81	cytochrome P450 CYP366A1 [Bombyx mori]
T2_2505	gi|225708778|gb|ACO10235.1|	6.70177e-09	Methylglutaconyl-CoA hydratase, mitochondrial precursor [Caligus rogercresseyi]
T2_25066	gi|193715996|ref|XP_001951039.1|	3.4114e-31	PREDICTED: similar to glucose dehydrogenase [Acyrthosiphon pisum]
T2_25077	gi|91087001|ref|XP_973791.1|	1.69126e-21	PREDICTED: similar to CG14205 CG14205-PA [Tribolium castaneum]
T2_25078	gi|91087001|ref|XP_973791.1|	4.42203e-46	PREDICTED: similar to CG14205 CG14205-PA [Tribolium castaneum]
T2_25087	gi|215259669|gb|ACJ64326.1|	3.0318e-20	putative salivary cysteine-rich protein [Culex tarsalis]
T2_25088	gi|270002084|gb|EEZ98531.1|	2.56955e-90	hypothetical protein TcasGA2_TC001035 [Tribolium castaneum]
T2_25094	gi|270016137|gb|EFA12585.1|	2.81738e-50	hypothetical protein TcasGA2_TC001824 [Tribolium castaneum]
T2_2510	gi|270006338|gb|EFA02786.1|	4.90231e-12	hypothetical protein TcasGA2_TC008524 [Tribolium castaneum]
T2_2511	gi|307213781|gb|EFN89117.1|	3.14996e-29	Muscle M-line assembly protein unc-89 [Harpegnathos saltator]
T2_25111	gi|33327733|gb|AAQ09229.1|	1.12479e-89	polyprotein [Antheraea mylitta]
T2_25112	gi|479443|pir||S33901	3.31168e-33	S33901 reverse transcriptase - silkworm transposon Pao
T2_25125	gi|189310193|emb|CAP20054.1|	3.10732e-46	transposase [Portunus pelagicus]
T2_25126	gi|270013037|gb|EFA09485.1|	4.28328e-41	hypothetical protein TcasGA2_TC010979 [Tribolium castaneum]
T2_25127	gi|156320549|ref|XP_001618200.1|	9.79575e-24	hypothetical protein NEMVEDRAFT_v1g155353 [Nematostella vectensis]
T2_25132	gi|91078580|ref|XP_971846.1|	7.10307e-22	PREDICTED: similar to AGAP003461-PA [Tribolium castaneum]
T2_25139	gi|320165710|gb|EFW42609.1|	2.83736e-53	lysosomal aspartic protease [Capsaspora owczarzaki ATCC 30864]
T2_25140	gi|121543617|gb|ABM55520.1|	1.71578e-46	putative cathepsin D [Maconellicoccus hirsutus]
T2_25142	gi|91080153|ref|XP_969471.1|	3.2838e-07	PREDICTED: similar to spri CG34414-PG [Tribolium castaneum]
T2_25144	gi|114052452|ref|NP_001040477.1|	5.5168e-78	NADH dehydrogenase isoform 1 [Bombyx mori]
T2_25150	gi|61654640|gb|AAX48846.1|	3.85106e-50	L13a [Suberites domuncula]
T2_25151	gi|66509068|ref|XP_624984.1|	1.30664e-93	PREDICTED: similar to DNA-directed RNA polymerase III 39 kDa polypeptide (RNA polymerase III C39 subunit) [Apis mellifera]
T2_25154	gi|291464099|gb|ADE05587.1|	5.18382e-64	cytochrome P450 332A4 [Manduca sexta]
T2_25155	gi|168823413|ref|NP_001108340.1|	3.40123e-96	cytochrome P450 CYP332A1 [Bombyx mori]
T2_25177	gi|239735532|ref|NP_001155145.1|	4.62635e-55	gamma-glutamyl cyclotransferase-like venom protein isoform 2 [Nasonia vitripennis]
T2_25184	gi|195455859|ref|XP_002074897.1|	5.81736e-64	GK22903 [Drosophila willistoni]
T2_25192	gi|298204351|gb|ADI61824.1|	3.02102e-62	endonuclease-reverse transcriptase [Bombyx mori]
T2_25195	gi|215262118|emb|CAR92522.1|	4.65022e-122	putative dsRNase [Spodoptera littoralis]
T2_25198	gi|322786180|gb|EFZ12785.1|	1.75111e-83	hypothetical protein SINV_06426 [Solenopsis invicta]
T2_25199	gi|242046608|ref|XP_002400339.1|	2.85665e-36	hypothetical protein IscW_ISCW018444 [Ixodes scapularis]
T2_25200	gi|146179448|ref|XP_001020597.2|	6.23846e-17	hypothetical protein TTHERM_00219250 [Tetrahymena thermophila]
T2_25209	gi|157106847|ref|XP_001649510.1|	6.32998e-25	molybdopterin biosynthesis moeb protein [Aedes aegypti]
T2_2521	gi|262527588|gb|ACY69027.1|	1.72232e-23	mutant cadherin [Helicoverpa armigera]
T2_25216	gi|195485214|ref|XP_002090998.1|	5.28206e-11	GE12494 [Drosophila yakuba]
T2_25222	gi|242025568|ref|XP_002433196.1|	2.99031e-135	orf protein, putative [Pediculus humanus corporis]
T2_25231	gi|312597588|gb|ADQ89803.1|	3.02203e-08	egg protein 80 [Bombyx mori]
T2_25239	gi|299930745|gb|ADJ58588.1|	1.82576e-19	seminal fluid protein HACP057 [Heliconius melpomene]
T2_25249	gi|312377512|gb|EFR24325.1|	8.55938e-64	hypothetical protein AND_11152 [Anopheles darlingi]
T2_25253	gi|66516850|ref|XP_624074.1|	0	PREDICTED: similar to CG6664-PA, isoform A [Apis mellifera]
T2_25266	gi|72042858|ref|XP_796825.1|	1.80288e-67	PREDICTED: similar to DNA polymerase epsilon subunit B [Strongylocentrotus purpuratus]
T2_2527	gi|320164490|gb|EFW41389.1|	3.45459e-10	zinc finger CCCH domain-containing protein 37 [Capsaspora owczarzaki ATCC 30864]
T2_25273	gi|91089397|ref|XP_974004.1|	2.40007e-50	PREDICTED: similar to CG1486 CG1486-PA [Tribolium castaneum]
T2_2528	gi|322786990|gb|EFZ13214.1|	2.33015e-06	hypothetical protein SINV_06166 [Solenopsis invicta]
T2_25288	gi|60677937|gb|AAX33475.1|	2.12737e-07	RE04396p [Drosophila melanogaster]
T2_25292	gi|198431253|ref|XP_002124143.1|	5.33421e-16	PREDICTED: similar to phosphatidylinositol glycan anchor biosynthesis, class N [Ciona intestinalis]
T2_25300	gi|270001858|gb|EEZ98305.1|	8.95906e-136	hypothetical protein TcasGA2_TC000758 [Tribolium castaneum]
T2_25303	gi|156553155|ref|XP_001602018.1|	9.94442e-55	PREDICTED: similar to secretory Phospholipase A2, putative [Nasonia vitripennis]
T2_25309	gi|270014919|gb|EFA11367.1|	2.95267e-10	hypothetical protein TcasGA2_TC011524 [Tribolium castaneum]
T2_2531	gi|302347126|gb|ADL27731.1|	1.89282e-15	gloverin [Spodoptera exigua]
T2_25313	gi|156545629|ref|XP_001603583.1|	5.49581e-134	PREDICTED: similar to conserved hypothetical protein [Nasonia vitripennis]
T2_25314	gi|91080595|ref|XP_973935.1|	2.01502e-08	PREDICTED: similar to Caseinolytic peptidase B protein homolog (Suppressor of potassium transport defect 3) [Tribolium castaneum]
T2_25337	gi|189240758|ref|XP_969148.2|	7.50467e-59	PREDICTED: similar to AGAP005258-PA [Tribolium castaneum]
T2_25338	gi|157135214|ref|XP_001663432.1|	2.91236e-135	organic cation transporter [Aedes aegypti]
T2_25339	gi|169218417|gb|ACA50099.1|	1.26826e-29	reverse transcriptase-like protein [Ectropis obliqua]
T2_25343	gi|307208646|gb|EFN85936.1|	5.45362e-40	UHRF1-binding protein 1-like [Harpegnathos saltator]
T2_25345	gi|110760577|ref|XP_001122640.1|	1.01317e-39	PREDICTED: similar to polymerase (DNA directed), epsilon 3 (p17 subunit) [Apis mellifera]
T2_25347	gi|291225577|ref|XP_002732778.1|	1.1002e-22	PREDICTED: zinc finger protein 53-like [Saccoglossus kowalevskii]
T2_25349	gi|157106252|ref|XP_001649240.1|	1.93237e-06	hypothetical protein AaeL_AAEL004470 [Aedes aegypti]
T2_25353	gi|229487377|emb|CAY54144.1|	7.84454e-148	unnamed protein product [Heliconius melpomene]
T2_25354	gi|91085509|ref|XP_971696.1|	2.18913e-96	PREDICTED: similar to Ataxin-2 CG5166-PB [Tribolium castaneum]
T2_25363	gi|66809271|ref|XP_638358.1|	7.25906e-06	hypothetical protein DDB_G0285183 [Dictyostelium discoideum AX4]
T2_2537	gi|459694|gb|AAA92147.1|	1.43881e-09	reverse transcriptase [Bombyx mori]
T2_25378	gi|91079362|ref|XP_970302.1|	1.30523e-108	PREDICTED: similar to islet cell autoantigen 1 [Tribolium castaneum]
T2_2538	gi|157112918|ref|XP_001657677.1|	2.38494e-16	hypothetical protein AaeL_AAEL000129 [Aedes aegypti]
T2_25384	gi|56462286|gb|AAV91426.1|	4.87664e-32	putative protease inhibitor 4 [Lonomia obliqua]
T2_25401	gi|170035812|ref|XP_001845761.1|	1.99678e-18	conserved hypothetical protein [Culex quinquefasciatus]
T2_25404	gi|307198399|gb|EFN79341.1|	7.23264e-24	hypothetical protein EAI_09827 [Harpegnathos saltator]
T2_25406	gi|157132820|ref|XP_001662654.1|	4.51335e-40	hypothetical protein AaeL_AAEL002895 [Aedes aegypti]
T2_25409	gi|194743532|ref|XP_001954254.1|	9.689e-07	GF18186 [Drosophila ananassae]
T2_2541	gi|221124518|ref|XP_002166952.1|	7.37783e-14	PREDICTED: similar to predicted protein [Hydra magnipapillata]
T2_25410	gi|322791999|gb|EFZ16105.1|	1.00135e-23	hypothetical protein SINV_09961 [Solenopsis invicta]
T2_25411	gi|91077190|ref|XP_972742.1|	2.67255e-18	PREDICTED: similar to zinc finger protein, putative [Tribolium castaneum]
T2_25416	gi|110771563|ref|XP_001120727.1|	2.86235e-52	PREDICTED: similar to conserved membrane protein at 44E CG8739-PA, isoform A [Apis mellifera]
T2_25418	gi|70939614|ref|XP_740327.1|	1.25204e-33	hypothetical protein [Plasmodium chabaudi chabaudi]
T2_2542	gi|270007203|gb|EFA03651.1|	1.53968e-58	hypothetical protein TcasGA2_TC013745 [Tribolium castaneum]
T2_25429	gi|306518644|ref|NP_001182384.1|	1.42696e-91	triose-phosphate transporter-like protein [Bombyx mori]
T2_25434	gi|307189944|gb|EFN74180.1|	3.71768e-54	Kinesin-like protein unc-104 [Camponotus floridanus]
T2_25435	gi|140427623|gb|ABO87297.1|	5.00875e-12	KRMP-4 [Pinctada margaritifera]
T2_25436	gi|123468056|ref|XP_001317308.1|	1.14037e-07	hypothetical protein [Trichomonas vaginalis G3]
T2_25438	gi|195457302|ref|XP_002075515.1|	5.50562e-08	GK18502 [Drosophila willistoni]
T2_25448	gi|195398751|ref|XP_002057984.1|	2.48636e-23	GJ15745 [Drosophila virilis]
T2_25457	gi|270001355|gb|EEZ97802.1|	6.55847e-82	hypothetical protein TcasGA2_TC000164 [Tribolium castaneum]
T2_2546	gi|32307572|gb|AAP79191.1|	4.39549e-06	delta-aminolevulinic acid dehydratase [Bigelowiella natans]
T2_25460	gi|189238850|ref|XP_971588.2|	1.49304e-30	PREDICTED: similar to BTB/POZ domain-containing protein 9 [Tribolium castaneum]
T2_2547	gi|154415592|ref|XP_001580820.1|	8.81303e-12	TKL family protein kinase [Trichomonas vaginalis G3]
T2_25474	gi|322794997|gb|EFZ17853.1|	8.29829e-109	hypothetical protein SINV_05864 [Solenopsis invicta]
T2_25478	gi|156543231|ref|XP_001606537.1|	1.08348e-40	PREDICTED: similar to mediator complex, 95kD-subunit, putative [Nasonia vitripennis]
T2_25480	gi|221128647|ref|XP_002166974.1|	7.6344e-41	PREDICTED: hypothetical protein [Hydra magnipapillata]
T2_25483	gi|189236012|ref|XP_001807285.1|	1.38244e-06	PREDICTED: similar to mical [Tribolium castaneum]
T2_25494	gi|294867552|ref|XP_002765134.1|	3.07162e-82	calcium/proton exchanger, putative [Perkinsus marinus ATCC 50983]
T2_25497	gi|289741939|gb|ADD19717.1|	3.51123e-34	putative E3 ubiquitin ligase [Glossina morsitans morsitans]
T2_2550	gi|262034589|gb|ACY06919.1|	8.75039e-15	putative cuticle protein CPG40 [Bombyx mori]
T2_25500	gi|307177519|gb|EFN66630.1|	5.77305e-28	DNA-binding protein Ets97D [Camponotus floridanus]
T2_25521	gi|260809407|ref|XP_002599497.1|	9.29072e-07	hypothetical protein BRAFLDRAFT_80992 [Branchiostoma floridae]
T2_25524	gi|157129359|ref|XP_001661653.1|	4.32349e-41	hypothetical protein AaeL_AAEL011434 [Aedes aegypti]
T2_25531	gi|195147786|ref|XP_002014855.1|	5.02123e-20	GL18727 [Drosophila persimilis]
T2_25533	gi|110758157|ref|XP_001121352.1|	1.21709e-17	PREDICTED: similar to Zinc finger protein 84 (Zinc finger protein HPF2) [Apis mellifera]
T2_25534	gi|170034713|ref|XP_001845217.1|	7.59216e-08	150 kDa dynein-associated polypeptide [Culex quinquefasciatus]
T2_25563	gi|2290213|gb|AAB65093.1|	1.2386e-15	Lian-Aa1 retrotransposon protein [Aedes aegypti]
T2_25564	gi|270014994|gb|EFA11442.1|	3.00151e-25	hypothetical protein TcasGA2_TC013624 [Tribolium castaneum]
T2_25565	gi|291237444|ref|XP_002738645.1|	5.27717e-42	PREDICTED: CG6415-like [Saccoglossus kowalevskii]
T2_25567	gi|56462154|gb|AAV91360.1|	1.46853e-122	heat shock protein 1 [Lonomia obliqua]
T2_25570	gi|156099204|ref|XP_001615604.1|	9.19701e-06	hypothetical protein [Plasmodium vivax SaI-1]
T2_25571	gi|307195632|gb|EFN77474.1|	1.00897e-14	Pallidin [Harpegnathos saltator]
T2_25573	gi|242013217|ref|XP_002427311.1|	2.79901e-07	blooms syndrome DNA helicase, putative [Pediculus humanus corporis]
T2_25576	gi|270008954|gb|EFA05402.1|	1.6279e-32	hypothetical protein TcasGA2_TC015574 [Tribolium castaneum]
T2_2559	gi|237833053|ref|XP_002365824.1|	4.34165e-09	hypothetical protein TGME49_071780 [Toxoplasma gondii ME49]
T2_25596	gi|91088857|ref|XP_971416.1|	4.11743e-78	PREDICTED: similar to CG14590 CG14590-PA [Tribolium castaneum]
T2_25602	gi|321457134|gb|EFX68227.1|	1.70769e-10	hypothetical protein DAPPUDRAFT_301523 [Daphnia pulex]
T2_25611	gi|189238915|ref|XP_969200.2|	2.21523e-137	PREDICTED: similar to DNA polymerase epsilon CG6768-PA [Tribolium castaneum]
T2_25614	gi|194893740|ref|XP_001977931.1|	9.4184e-10	GG19316 [Drosophila erecta]
T2_25619	gi|195054959|ref|XP_001994390.1|	3.92109e-09	GH16906 [Drosophila grimshawi]
T2_2562	gi|307180437|gb|EFN68463.1|	1.63964e-28	Heat shock 70 kDa protein 4L [Camponotus floridanus]
T2_25626	gi|270004453|gb|EFA00901.1|	4.26561e-20	hypothetical protein TcasGA2_TC003806 [Tribolium castaneum]
T2_25637	gi|195378438|ref|XP_002047991.1|	1.28182e-59	GJ11605 [Drosophila virilis]
T2_25647	gi|195390751|ref|XP_002054031.1|	3.52843e-135	GJ23019 [Drosophila virilis]
T2_25650	gi|74136059|ref|NP_001027962.1|	1.05519e-08	nucleolin like protein CiRGG1 [Ciona intestinalis]
T2_25658	gi|169234692|ref|NP_001108467.1|	8.67624e-65	projectin-like protein [Bombyx mori]
T2_25665	gi|91094133|ref|XP_966520.1|	3.3423e-153	PREDICTED: similar to Y7A5A.1 [Tribolium castaneum]
T2_25669	gi|215820602|ref|NP_001135960.1|	1.92992e-18	uridine diphosphate glucosyltransferase [Bombyx mori]
T2_2567	gi|242002580|ref|XP_002435933.1|	2.86917e-49	tyrosine aminotransferase, putative [Ixodes scapularis]
T2_25670	gi|114051706|ref|NP_001040425.1|	1.11987e-09	antennal-enriched UDP-glycosyltransferase [Bombyx mori]
T2_25676	gi|321461988|gb|EFX73015.1|	1.70809e-06	hypothetical protein DAPPUDRAFT_325742 [Daphnia pulex]
T2_25697	gi|71997822|ref|NP_001023025.1|	1.00438e-06	GRound-Like (grd related) family member (grl-25) [Caenorhabditis elegans]
T2_25705	gi|307195848|gb|EFN77644.1|	2.43101e-66	Zinc transporter foi [Harpegnathos saltator]
T2_25709	gi|210063115|gb|ACJ06508.1|	4.17599e-43	FAR-like protein I [Ostrinia scapulalis]
T2_25712	gi|242023584|ref|XP_002432212.1|	2.99724e-20	steroid receptor-interacting snf2 domain protein, putative [Pediculus humanus corporis]
T2_25723	gi|66814672|ref|XP_641515.1|	7.75027e-66	hypothetical protein DDB_G0279843 [Dictyostelium discoideum AX4]
T2_25728	gi|189235793|ref|XP_970207.2|	4.90534e-115	PREDICTED: similar to nad dehydrogenase [Tribolium castaneum]
T2_25730	gi|114051015|ref|NP_001040400.1|	7.85095e-90	haloacid dehalogenase [Bombyx mori]
T2_25732	gi|113208391|dbj|BAF03558.1|	3.17719e-107	heat shock protein 19.7 [Mamestra brassicae]
T2_25741	gi|189233778|ref|XP_975837.2|	1.10938e-41	PREDICTED: similar to Mitf CG17469-PB [Tribolium castaneum]
T2_25747	gi|86171188|ref|XP_966163.1|	8.0582e-59	histone h2a [Plasmodium falciparum 3D7]
T2_25757	gi|157129286|ref|XP_001655350.1|	0	hypothetical protein AaeL_AAEL002483 [Aedes aegypti]
T2_25762	gi|290986567|ref|XP_002675995.1|	1.32206e-07	hypothetical protein NAEGRDRAFT_80077 [Naegleria gruberi]
T2_25764	gi|242018437|ref|XP_002429682.1|	2.95779e-12	Spindle assembly abnormal protein, putative [Pediculus humanus corporis]
T2_25766	gi|294899963|ref|XP_002776831.1|	5.73062e-37	Nuclear transport factor, putative [Perkinsus marinus ATCC 50983]
T2_25767	gi|32307522|gb|AAP79166.1|	1.1565e-26	ATP synthase delta subunit [Bigelowiella natans]
T2_25780	gi|294898766|ref|XP_002776364.1|	8.84101e-81	adenosylhomocysteinase, putative [Perkinsus marinus ATCC 50983]
T2_25784	gi|322794138|gb|EFZ17347.1|	6.27685e-107	hypothetical protein SINV_09491 [Solenopsis invicta]
T2_25791	gi|157131292|ref|XP_001662178.1|	8.933e-73	hypothetical protein AaeL_AAEL002719 [Aedes aegypti]
T2_25796	gi|325120707|emb|CBZ56262.1|	2.19405e-62	hypothetical protein NCLIV_066870 [Neospora caninum Liverpool]
T2_25797	gi|307177422|gb|EFN66560.1|	1.10816e-22	Zinc finger protein 658 [Camponotus floridanus]
T2_25799	gi|91091096|ref|XP_968472.1|	1.34221e-19	PREDICTED: similar to GA16025-PA [Tribolium castaneum]
T2_25809	gi|195381779|ref|XP_002049622.1|	2.10185e-07	GJ21697 [Drosophila virilis]
T2_25813	gi|194906685|ref|XP_001981411.1|	2.739e-28	GG12045 [Drosophila erecta]
T2_2582	gi|281206399|gb|EFA80586.1|	1.45845e-34	hypothetical protein PPL_06525 [Polysphondylium pallidum PN500]
T2_25837	gi|157118062|ref|XP_001658989.1|	2.97827e-27	hypothetical protein AaeL_AAEL008174 [Aedes aegypti]
T2_25839	gi|270003814|gb|EFA00262.1|	8.573e-136	hypothetical protein TcasGA2_TC003095 [Tribolium castaneum]
T2_25843	gi|74956512|sp|O02464.2|OPS1_MANSE	0	OPS1_MANSE RecName: Full=Opsin-1; Short=MANOP1; AltName: Full=Rhodopsin 1, long-wavelength; AltName: Full=Rhodopsin P520
T2_25844	gi|29420459|dbj|BAC66474.1|	2.98316e-12	anceropsin [Antheraea pernyi]
T2_25845	gi|114052803|ref|NP_001040277.1|	4.45868e-51	salivary cysteine-rich peptide [Bombyx mori]
T2_25859	gi|307180430|gb|EFN68456.1|	4.39409e-46	Rho GTPase-activating protein 6 [Camponotus floridanus]
T2_25878	gi|321398711|emb|CBZ08992.1|	1.37999e-12	putative proteophosphoglycan ppg3 [Leishmania infantum JPCM5]
T2_25889	gi|213513284|ref|NP_001135406.1|	5.54843e-69	estrogen-related receptor [Tribolium castaneum]
T2_25891	gi|270001171|gb|EEZ97618.1|	7.87446e-89	hypothetical protein TcasGA2_TC012952 [Tribolium castaneum]
T2_25892	gi|270010052|gb|EFA06500.1|	8.19916e-82	hypothetical protein TcasGA2_TC009399 [Tribolium castaneum]
T2_25893	gi|221506632|gb|EEE32249.1|	2.26146e-12	conserved hypothetical protein [Toxoplasma gondii VEG]
T2_2590	gi|320169822|gb|EFW46721.1|	4.64271e-23	beta-hexosaminidase subunit beta [Capsaspora owczarzaki ATCC 30864]
T2_25907	gi|158300791|ref|XP_001689278.1|	1.84481e-21	AGAP011901-PA [Anopheles gambiae str. PEST]
T2_25911	gi|157138013|ref|XP_001664119.1|	4.95519e-19	hypothetical protein AaeL_AAEL013911 [Aedes aegypti]
T2_25917	gi|321461300|gb|EFX72333.1|	5.44827e-30	hypothetical protein DAPPUDRAFT_326263 [Daphnia pulex]
T2_2592	gi|157344|gb|AAA28508.1|	5.65139e-16	reverse transcriptase (put.); putative [Drosophila melanogaster]
T2_25931	gi|295682680|gb|ADG26770.1|	1.38156e-77	cocoonase-like protein [Antheraea pernyi]
T2_25933	gi|239790268|dbj|BAH71705.1|	1.98686e-07	ACYPI007448 [Acyrthosiphon pisum]
T2_25937	gi|156547824|ref|XP_001606416.1|	1.33151e-95	PREDICTED: similar to CG8866-PA [Nasonia vitripennis]
T2_2594	gi|307202415|gb|EFN81835.1|	1.41416e-37	Organic cation transporter 1 [Harpegnathos saltator]
T2_25942	gi|114050747|ref|NP_001040106.1|	3.66131e-136	coiled-coil domain containing 25 protein [Bombyx mori]
T2_25948	gi|307207459|gb|EFN85170.1|	6.8614e-129	Multidrug resistance-associated protein 7 [Harpegnathos saltator]
T2_2595	gi|167537668|ref|XP_001750502.1|	7.00092e-12	hypothetical protein [Monosiga brevicollis MX1]
T2_25951	gi|158294511|ref|XP_315648.4|	6.34811e-84	AGAP005632-PA [Anopheles gambiae str. PEST]
T2_25959	gi|156552507|ref|XP_001602781.1|	3.62514e-47	PREDICTED: similar to equilibrative nucleoside transporter [Nasonia vitripennis]
T2_25968	gi|158962519|dbj|BAF91720.1|	1.31924e-57	chemosensory protein [Papilio xuthus]
T2_25970	gi|66531834|ref|XP_395034.2|	1.19211e-57	PREDICTED: similar to Myotubularin-related protein 2 isoform 1 [Apis mellifera]
T2_2598	gi|156339196|ref|XP_001620108.1|	1.08869e-19	hypothetical protein NEMVEDRAFT_v1g223467 [Nematostella vectensis]
T2_25980	gi|306518648|ref|NP_001182386.1|	1.7654e-134	UDP-glucosyltransferase [Bombyx mori]
T2_25981	gi|306518650|ref|NP_001182387.1|	3.24662e-06	UDP-glucosyltransferase [Bombyx mori]
T2_25983	gi|60101686|gb|AAX13967.1|	3.28802e-102	chloroplast phosphoribulokinase [Bigelowiella natans]
T2_2599	gi|156315974|ref|XP_001617969.1|	1.62047e-19	hypothetical protein NEMVEDRAFT_v1g46382 [Nematostella vectensis]
T2_25990	gi|115764877|ref|XP_001198221.1|	5.37636e-09	PREDICTED: similar to proline-rich antigen [Strongylocentrotus purpuratus]
T2_25991	gi|118364766|ref|XP_001015604.1|	1.30044e-06	hypothetical protein TTHERM_00075640 [Tetrahymena thermophila]
T2_25993	gi|270013287|gb|EFA09735.1|	1.05376e-06	hypothetical protein TcasGA2_TC011868 [Tribolium castaneum]
T2_25994	gi|307175837|gb|EFN65652.1|	1.32117e-56	RING finger protein 181 [Camponotus floridanus]
T2_25997	gi|211939905|gb|ACJ13433.1|	2.30764e-162	proteasome subunit beta 1 [Helicoverpa armigera]
T2_25998	gi|66513379|ref|XP_624457.1|	8.16886e-75	PREDICTED: similar to spt4 CG12372-PA isoform 2 [Apis mellifera]
T2_26	gi|195998265|ref|XP_002109001.1|	6.91396e-06	hypothetical protein TRIADDRAFT_52564 [Trichoplax adhaerens]
T2_26002	gi|198463339|ref|XP_002135479.1|	1.93516e-09	GA28568 [Drosophila pseudoobscura pseudoobscura]
T2_26015	gi|58391758|ref|XP_318853.2|	2.18345e-47	AGAP009765-PA [Anopheles gambiae str. PEST]
T2_26017	gi|32307538|gb|AAP79174.1|	9.63022e-93	NADPH protochlorophyllide reductase [Bigelowiella natans]
T2_26021	gi|158298044|ref|XP_318130.4|	3.01147e-150	AGAP004703-PA [Anopheles gambiae str. PEST]
T2_26022	gi|195173803|ref|XP_002027675.1|	7.1283e-139	GL20670 [Drosophila persimilis]
T2_26023	gi|161899427|ref|XP_001712940.1|	2.60124e-115	ATP binding subunit of Clp protease [Bigelowiella natans]
T2_26026	gi|91079436|ref|XP_968348.1|	7.38434e-74	PREDICTED: similar to predicted protein [Tribolium castaneum]
T2_26028	gi|215820602|ref|NP_001135960.1|	1.16588e-28	uridine diphosphate glucosyltransferase [Bombyx mori]
T2_26038	gi|300440345|gb|ADK20107.1|	9.42202e-48	eater [Drosophila melanogaster]
T2_26044	gi|56798156|dbj|BAD82946.1|	1.61933e-32	non-LTR retrotransposon R1Bmks ORF2 protein [Bombyx mori]
T2_26047	gi|307198471|gb|EFN79405.1|	0	Glutamate decarboxylase [Harpegnathos saltator]
T2_26062	gi|307198247|gb|EFN79247.1|	6.76374e-93	Axonemal 84 kDa protein [Harpegnathos saltator]
T2_26072	gi|66799937|ref|XP_628894.1|	3.27064e-07	hypothetical protein DDB_G0293942 [Dictyostelium discoideum AX4]
T2_26073	gi|157103153|ref|XP_001647844.1|	7.49156e-13	hypothetical protein AaeL_AAEL000070 [Aedes aegypti]
T2_2608	gi|320164349|gb|EFW41248.1|	4.65423e-24	tropinone reductase [Capsaspora owczarzaki ATCC 30864]
T2_2609	gi|307206051|gb|EFN84144.1|	1.33685e-09	Nesprin-1 [Harpegnathos saltator]
T2_26091	gi|307205341|gb|EFN83689.1|	2.0297e-36	p53 and DNA damage-regulated protein 1 [Harpegnathos saltator]
T2_26098	gi|307188460|gb|EFN73209.1|	2.4889e-77	Receptor-interacting serine/threonine-protein kinase 5 [Camponotus floridanus]
T2_26099	gi|307205447|gb|EFN83779.1|	4.65388e-08	Isoleucyl-tRNA synthetase, mitochondrial [Harpegnathos saltator]
T2_26122	gi|308512725|gb|ADO33016.1|	1.85727e-40	H+ transporting ATP synthase subunit e [Biston betularia]
T2_26125	gi|157134719|ref|XP_001656408.1|	5.37296e-149	hypothetical protein AaeL_AAEL000459 [Aedes aegypti]
T2_26126	gi|134001323|gb|ABO45239.1|	2.12099e-06	reverse transcriptase [Ostrinia nubilalis]
T2_26132	gi|270010804|gb|EFA07252.1|	2.78818e-114	hypothetical protein TcasGA2_TC013283 [Tribolium castaneum]
T2_2614	gi|270002709|gb|EEZ99156.1|	3.65525e-19	hypothetical protein TcasGA2_TC016155 [Tribolium castaneum]
T2_26147	gi|242023318|ref|XP_002432081.1|	4.99176e-111	porcupine, putative [Pediculus humanus corporis]
T2_26155	gi|222142704|gb|ACM45975.1|	3.50098e-54	cytochrome P450 CYP306A1 [Spodoptera littoralis]
T2_26156	gi|195454063|ref|XP_002074069.1|	4.81915e-95	GK14447 [Drosophila willistoni]
T2_26157	gi|157135860|ref|XP_001656705.1|	2.62607e-36	leucine-rich transmembrane protein [Aedes aegypti]
T2_26158	gi|91090196|ref|XP_967193.1|	1.02946e-115	PREDICTED: similar to AGAP003715-PA [Tribolium castaneum]
T2_26160	gi|256274668|gb|ACU68555.1|	3.00363e-36	Spz1A [Manduca sexta]
T2_26166	gi|91078416|ref|XP_974657.1|	9.27185e-31	PREDICTED: similar to mitochondrial ribosomal protein L42 CG12921-PA [Tribolium castaneum]
T2_26169	gi|270014673|gb|EFA11121.1|	4.88932e-174	hypothetical protein TcasGA2_TC004721 [Tribolium castaneum]
T2_2617	gi|307187025|gb|EFN72330.1|	6.56173e-46	hypothetical protein EAG_12036 [Camponotus floridanus]
T2_26173	gi|84029269|sp|P0C0U2.1|CHA2A_LYMDI	1.82919e-12	CHA2A_LYMDI RecName: Full=Chorion class A protein Ld2/Ld41; Flags: Precursor
T2_26180	gi|270008730|gb|EFA05178.1|	3.36066e-18	hypothetical protein TcasGA2_TC015308 [Tribolium castaneum]
T2_26181	gi|156539949|ref|XP_001601592.1|	5.76957e-14	PREDICTED: similar to congenital dyserythropoietic anemia type I (human) [Nasonia vitripennis]
T2_26182	gi|242016549|ref|XP_002428849.1|	2.07252e-09	hypothetical protein Phum_PHUM405140 [Pediculus humanus corporis]
T2_26184	gi|261335994|emb|CBH09274.1|	7.37667e-38	putative serine/threonine-protein kinase (LMTK1) [Heliconius melpomene]
T2_26187	gi|157120352|ref|XP_001653621.1|	8.98048e-56	regulator of telomere elongation helicase 1 rtel1 [Aedes aegypti]
T2_26188	gi|221124376|ref|XP_002163282.1|	3.70154e-20	PREDICTED: hypothetical protein [Hydra magnipapillata]
T2_26189	gi|1245958|gb|AAB35742.1|	1.72546e-22	growth-blocking peptide [Mythimna separata]
T2_26197	gi|195030805|ref|XP_001988229.1|	1.73e-08	GH10681 [Drosophila grimshawi]
T2_26201	gi|91085237|ref|XP_972967.1|	2.80079e-92	PREDICTED: similar to Sirt4 CG3187-PC [Tribolium castaneum]
T2_26208	gi|114050943|ref|NP_001040328.1|	7.76937e-149	surfeit 1 isoform 1 [Bombyx mori]
T2_26219	gi|307177354|gb|EFN66527.1|	1.29646e-80	Protein LST8-like protein [Camponotus floridanus]
T2_26220	gi|157132274|ref|XP_001662534.1|	1.49399e-12	hypothetical protein AaeL_AAEL012398 [Aedes aegypti]
T2_26221	gi|198417800|ref|XP_002120534.1|	1.38357e-154	PREDICTED: similar to glycine decarboxylase p protein [Ciona intestinalis]
T2_26225	gi|91092952|ref|XP_972502.1|	8.19159e-18	PREDICTED: similar to JmjC domain-containing protein 5 (Jumonji domain-containing protein 5) [Tribolium castaneum]
T2_26226	gi|91092952|ref|XP_972502.1|	8.77393e-42	PREDICTED: similar to JmjC domain-containing protein 5 (Jumonji domain-containing protein 5) [Tribolium castaneum]
T2_26227	gi|170052039|ref|XP_001862040.1|	0	small GTP-binding protein [Culex quinquefasciatus]
T2_26232	gi|45476805|sp|P60607.1|CHB3_LYMDI	3.43551e-50	CHB3_LYMDI RecName: Full=Chorion class B protein Ld34; Flags: Precursor
T2_26242	gi|307192526|gb|EFN75714.1|	1.03356e-27	Probable 39S ribosomal protein L49, mitochondrial [Harpegnathos saltator]
T2_26244	gi|320170073|gb|EFW46972.1|	2.83809e-68	ABC transporter mdrA2 [Capsaspora owczarzaki ATCC 30864]
T2_26245	gi|281210807|gb|EFA84973.1|	6.03217e-25	ABC transporter G family protein [Polysphondylium pallidum PN500]
T2_26247	gi|307169373|gb|EFN62094.1|	3.42111e-66	UPF0586 protein C9orf41-like protein [Camponotus floridanus]
T2_26254	gi|281202263|gb|EFA76468.1|	2.88151e-06	cAMP phosphodiesterase [Polysphondylium pallidum PN500]
T2_26258	gi|198426742|ref|XP_002131325.1|	2.33758e-51	PREDICTED: similar to cold-inducible RNA-binding protein [Ciona intestinalis]
T2_26264	gi|91091942|ref|XP_975905.1|	1.2799e-43	PREDICTED: similar to CG11982 CG11982-PA isoform 2 [Tribolium castaneum]
T2_26270	gi|307189982|gb|EFN74218.1|	4.721e-65	Rab GTPase-activating protein 1 [Camponotus floridanus]
T2_26275	gi|307185529|gb|EFN71505.1|	3.02423e-48	FK506-binding protein 6 [Camponotus floridanus]
T2_2628	gi|167525974|ref|XP_001747321.1|	2.68217e-30	hypothetical protein [Monosiga brevicollis MX1]
T2_26285	gi|307184806|gb|EFN71120.1|	5.81157e-67	hypothetical protein EAG_06277 [Camponotus floridanus]
T2_26286	gi|241604697|ref|XP_002405934.1|	1.88179e-24	zinc finger protein, putative [Ixodes scapularis]
T2_26287	gi|242023080|ref|XP_002431964.1|	3.45645e-10	zinc finger protein, putative [Pediculus humanus corporis]
T2_26289	gi|20177025|gb|AAM12274.1|	2.21132e-75	GM07634p [Drosophila melanogaster]
T2_2629	gi|308449479|ref|XP_003087974.1|	6.54436e-27	hypothetical protein CRE_13852 [Caenorhabditis remanei]
T2_26290	gi|170034783|ref|XP_001845252.1|	2.67002e-12	conserved hypothetical protein [Culex quinquefasciatus]
T2_26298	gi|307198075|gb|EFN79128.1|	6.58152e-13	Putative ATP-dependent RNA helicase DHX30 [Harpegnathos saltator]
T2_26299	gi|321478026|gb|EFX88984.1|	6.58702e-35	hypothetical protein DAPPUDRAFT_41608 [Daphnia pulex]
T2_26301	gi|189234674|ref|XP_969963.2|	7.1661e-58	PREDICTED: similar to CG3563 CG3563-PA [Tribolium castaneum]
T2_26307	gi|157115851|ref|XP_001658313.1|	5.07469e-53	sodium-dependent phosphate transporter [Aedes aegypti]
T2_26308	gi|170036095|ref|XP_001845901.1|	2.88036e-97	sodium-dependent phosphate transporter [Culex quinquefasciatus]
T2_26311	gi|170048985|ref|XP_001853674.1|	8.01884e-59	3&apos;-5&apos; exonuclease [Culex quinquefasciatus]
T2_26313	gi|270011276|gb|EFA07724.1|	1.40193e-12	hypothetical protein TcasGA2_TC002202 [Tribolium castaneum]
T2_2632	gi|307698081|gb|ADN86379.1|	3.24616e-43	HEAT repeat-containing protein [Biston betularia]
T2_26324	gi|159145754|gb|ABW90414.1|	4.15954e-115	putative ribosomal protein S4 [Barentsia elongata]
T2_26325	gi|322792868|gb|EFZ16701.1|	1.87889e-24	hypothetical protein SINV_11155 [Solenopsis invicta]
T2_26340	gi|32307544|gb|AAP79177.1|	5.049e-44	photosystem I protein PsaF [Bigelowiella natans]
T2_26343	gi|270209763|gb|ACZ64280.1|	1.59425e-82	ATP-binding cassette sub-family C member 4 [Trichoplusia ni]
T2_26344	gi|270209763|gb|ACZ64280.1|	7.67452e-62	ATP-binding cassette sub-family C member 4 [Trichoplusia ni]
T2_26350	gi|189234005|ref|XP_972564.2|	2.37049e-94	PREDICTED: similar to AGAP000870-PA [Tribolium castaneum]
T2_26352	gi|189241444|ref|XP_972982.2|	4.91027e-42	PREDICTED: similar to Nck-associated protein 5 (NAP-5) (Peripheral clock protein) [Tribolium castaneum]
T2_26355	gi|91087961|ref|XP_972932.1|	3.84968e-59	PREDICTED: similar to multiple inositol polyphosphate phosphatase [Tribolium castaneum]
T2_26357	gi|157108734|ref|XP_001650363.1|	1.55523e-15	multiple inositol polyphosphate phosphatase [Aedes aegypti]
T2_26358	gi|189237377|ref|XP_971339.2|	2.35883e-61	PREDICTED: similar to interleukin 1 receptor accessory protein-like 2 [Tribolium castaneum]
T2_26365	gi|56462158|gb|AAV91362.1|	1.08202e-49	heat shock protein 3 [Lonomia obliqua]
T2_26366	gi|91091796|ref|XP_970426.1|	7.88565e-56	PREDICTED: similar to dynactin P62 subunit [Tribolium castaneum]
T2_26370	gi|32307610|gb|AAP79210.1|	4.27687e-50	photosystem II protein PsbP [Bigelowiella natans]
T2_26371	gi|115644387|ref|XP_783066.2|	9.41705e-48	PREDICTED: similar to Nucleoporin 98, partial [Strongylocentrotus purpuratus]
T2_26376	gi|321479180|gb|EFX90136.1|	4.41185e-95	hypothetical protein DAPPUDRAFT_309973 [Daphnia pulex]
T2_26377	gi|157133345|ref|XP_001656212.1|	2.57527e-28	zinc finger protein [Aedes aegypti]
T2_2639	gi|268530766|ref|XP_002630509.1|	1.80624e-14	Hypothetical protein CBG24746 [Caenorhabditis briggsae]
T2_26395	gi|157137649|ref|XP_001657113.1|	3.06087e-55	vacuolar protein sorting (vps33) [Aedes aegypti]
T2_2640	gi|299930725|gb|ADJ58578.1|	8.90448e-10	seminal fluid protein HACP040 [Heliconius melpomene]
T2_26415	gi|307206267|gb|EFN84332.1|	2.78314e-39	DNA topoisomerase 2-binding protein 1 [Harpegnathos saltator]
T2_26417	gi|194890282|ref|XP_001977281.1|	1.04274e-53	GG18334 [Drosophila erecta]
T2_26425	gi|270014525|gb|EFA10973.1|	2.06488e-32	hypothetical protein TcasGA2_TC004135 [Tribolium castaneum]
T2_26430	gi|66543214|ref|XP_393143.2|	8.04241e-48	PREDICTED: similar to CG7841-PA [Apis mellifera]
T2_26434	gi|193875804|gb|ACF24538.1|	2.52782e-36	light harvesting complex protein LHCII-3 [Gymnochlora stellata]
T2_26436	gi|307197467|gb|EFN78701.1|	5.81301e-14	MOXD1-like protein 2 [Harpegnathos saltator]
T2_26439	gi|156553312|ref|XP_001599758.1|	2.69246e-47	PREDICTED: similar to cathepsin o [Nasonia vitripennis]
T2_26440	gi|260820485|ref|XP_002605565.1|	5.00728e-21	hypothetical protein BRAFLDRAFT_239799 [Branchiostoma floridae]
T2_26445	gi|91087023|ref|XP_974255.1|	4.95258e-122	PREDICTED: similar to AGAP008881-PA [Tribolium castaneum]
T2_2646	gi|307171674|gb|EFN63420.1|	1.29995e-18	hypothetical protein EAG_13279 [Camponotus floridanus]
T2_26472	gi|242010917|ref|XP_002426204.1|	2.00962e-59	serine palmitoyltransferase, putative [Pediculus humanus corporis]
T2_26476	gi|260803671|ref|XP_002596713.1|	1.70395e-34	hypothetical protein BRAFLDRAFT_122018 [Branchiostoma floridae]
T2_26477	gi|270004488|gb|EFA00936.1|	1.58779e-54	hypothetical protein TcasGA2_TC003843 [Tribolium castaneum]
T2_26478	gi|270004488|gb|EFA00936.1|	1.79192e-23	hypothetical protein TcasGA2_TC003843 [Tribolium castaneum]
T2_26479	gi|306518640|ref|NP_001182382.1|	6.21854e-95	Bm8 interacting protein 2d-2 [Bombyx mori]
T2_26480	gi|156542701|ref|XP_001603286.1|	1.59593e-41	PREDICTED: similar to ENSANGP00000030250 [Nasonia vitripennis]
T2_26482	gi|156353845|ref|XP_001623121.1|	3.96767e-06	predicted protein [Nematostella vectensis]
T2_26484	gi|112983434|ref|NP_001037636.1|	6.93663e-67	SCP-related protein [Bombyx mori]
T2_26492	gi|270013885|gb|EFA10333.1|	5.73024e-74	hypothetical protein TcasGA2_TC012551 [Tribolium castaneum]
T2_265	gi|270006317|gb|EFA02765.1|	2.82138e-43	hypothetical protein TcasGA2_TC008498 [Tribolium castaneum]
T2_26504	gi|321466807|gb|EFX77800.1|	1.1497e-75	hypothetical protein DAPPUDRAFT_213228 [Daphnia pulex]
T2_26505	gi|322787196|gb|EFZ13372.1|	4.45471e-12	hypothetical protein SINV_11903 [Solenopsis invicta]
T2_26506	gi|194859640|ref|XP_001969420.1|	3.15552e-45	GG23966 [Drosophila erecta]
T2_26507	gi|307190649|gb|EFN74613.1|	2.39036e-38	Protein lunapark-B [Camponotus floridanus]
T2_26508	gi|307190649|gb|EFN74613.1|	2.2841e-15	Protein lunapark-B [Camponotus floridanus]
T2_26511	gi|322790969|gb|EFZ15615.1|	5.5614e-30	hypothetical protein SINV_01388 [Solenopsis invicta]
T2_26513	gi|194752780|ref|XP_001958697.1|	7.11825e-15	GF12437 [Drosophila ananassae]
T2_26517	gi|189238821|ref|XP_968538.2|	3.8038e-88	PREDICTED: similar to heterogeneous nuclear ribonucleoprotein k [Tribolium castaneum]
T2_26522	gi|320167363|gb|EFW44262.1|	3.42664e-19	predicted protein [Capsaspora owczarzaki ATCC 30864]
T2_26540	gi|226501484|ref|NP_001140186.1|	5.06221e-95	odorant-binding protein 2 [Bombyx mori]
T2_26547	gi|189238664|ref|XP_001812136.1|	3.28202e-16	PREDICTED: similar to abc transporter [Tribolium castaneum]
T2_26550	gi|242004524|ref|XP_002423133.1|	2.30527e-39	conserved hypothetical protein [Pediculus humanus corporis]
T2_26551	gi|270011755|gb|EFA08203.1|	1.25224e-136	hypothetical protein TcasGA2_TC005830 [Tribolium castaneum]
T2_26558	gi|157126783|ref|XP_001660944.1|	1.12438e-78	hypothetical protein AaeL_AAEL010607 [Aedes aegypti]
T2_26559	gi|312383961|gb|EFR28824.1|	7.09534e-25	hypothetical protein AND_02740 [Anopheles darlingi]
T2_26567	gi|116263|sp|P02847.1|CHB4_ANTPO	6.84958e-13	CHB4_ANTPO RecName: Full=Chorion class B protein PC401; Flags: Precursor
T2_26570	gi|193603712|ref|XP_001950301.1|	1.79359e-49	PREDICTED: similar to rho/rac/cdc gtpase-activating protein [Acyrthosiphon pisum]
T2_26578	gi|308446827|ref|XP_003087271.1|	1.64511e-27	hypothetical protein CRE_22276 [Caenorhabditis remanei]
T2_26583	gi|156546978|ref|XP_001599705.1|	6.30044e-23	PREDICTED: hypothetical protein [Nasonia vitripennis]
T2_26591	gi|260785875|ref|XP_002587985.1|	2.48269e-107	hypothetical protein BRAFLDRAFT_125387 [Branchiostoma floridae]
T2_26595	gi|189239753|ref|XP_969432.2|	4.22862e-34	PREDICTED: similar to Copia protein (Gag-int-pol protein) [Tribolium castaneum]
T2_26600	gi|196010860|ref|XP_002115294.1|	1.83583e-45	hypothetical protein TRIADDRAFT_15859 [Trichoplax adhaerens]
T2_26605	gi|270010801|gb|EFA07249.1|	2.9447e-46	hypothetical protein TcasGA2_TC013275 [Tribolium castaneum]
T2_26608	gi|307177422|gb|EFN66560.1|	2.05445e-07	Zinc finger protein 658 [Camponotus floridanus]
T2_26609	gi|195067119|ref|XP_001996870.1|	3.14458e-30	GH10737 [Drosophila grimshawi]
T2_26610	gi|194767009|ref|XP_001965611.1|	2.19076e-47	GF22363 [Drosophila ananassae]
T2_2662	gi|91076494|ref|XP_972946.1|	1.7515e-20	PREDICTED: similar to Protein CREG1 precursor (Cellular repressor of E1A-stimulated genes 1) [Tribolium castaneum]
T2_26622	gi|114052488|ref|NP_001040507.1|	0	alcohol dehydrogenase [Bombyx mori]
T2_26624	gi|260836387|ref|XP_002613187.1|	7.82568e-75	hypothetical protein BRAFLDRAFT_120278 [Branchiostoma floridae]
T2_26628	gi|195435125|ref|XP_002065552.1|	1.89154e-09	GK15516 [Drosophila willistoni]
T2_26629	gi|156549076|ref|XP_001607502.1|	2.90802e-36	PREDICTED: similar to hexosaminidase (glycosyl hydrolase family 20, catalytic domain) containing [Nasonia vitripennis]
T2_26631	gi|91076832|ref|XP_974636.1|	1.34084e-39	PREDICTED: similar to GA20540-PA [Tribolium castaneum]
T2_26634	gi|307203110|gb|EFN82290.1|	4.24292e-63	Glycogen debranching enzyme [Harpegnathos saltator]
T2_26636	gi|307168904|gb|EFN61804.1|	5.45468e-12	Uncharacterized protein UNQ904/PRO1925-like protein [Camponotus floridanus]
T2_26641	gi|225711342|gb|ACO11517.1|	4.14497e-13	DNA repair protein RAD52 homolog [Caligus rogercresseyi]
T2_26647	gi|1172638|sp|P46507.1|PRS6B_MANSE	0	PRS6B_MANSE RecName: Full=26S protease regulatory subunit 6B; AltName: Full=ATPase MS73
T2_26650	gi|114053175|ref|NP_001040296.1|	1.54996e-141	N-acetyl-glucosamine-6-phosphate isomerase [Bombyx mori]
T2_26662	gi|307210381|gb|EFN86960.1|	2.55018e-51	hypothetical protein EAI_00180 [Harpegnathos saltator]
T2_26663	gi|12958098|gb|AAK07486.1|	8.29436e-16	gag-pol polyprotein [Clonorchis sinensis]
T2_26667	gi|322792677|gb|EFZ16551.1|	2.2784e-127	hypothetical protein SINV_14129 [Solenopsis invicta]
T2_26675	gi|119508110|gb|ABL75630.1|	1.46888e-57	IP16887p [Drosophila melanogaster]
T2_26676	gi|307190393|gb|EFN74452.1|	1.97948e-34	Brain-specific angiogenesis inhibitor 1 [Camponotus floridanus]
T2_26684	gi|307174192|gb|EFN64837.1|	5.75527e-124	Neurobeachin [Camponotus floridanus]
T2_26693	gi|156379353|ref|XP_001631422.1|	1.76765e-55	predicted protein [Nematostella vectensis]
T2_267	gi|322793204|gb|EFZ16861.1|	2.73532e-09	hypothetical protein SINV_00923 [Solenopsis invicta]
T2_2670	gi|308446324|ref|XP_003087151.1|	1.04768e-22	hypothetical protein CRE_28016 [Caenorhabditis remanei]
T2_26710	gi|270010950|gb|EFA07398.1|	3.98213e-19	hypothetical protein TcasGA2_TC016380 [Tribolium castaneum]
T2_26714	gi|7862150|gb|AAF70499.1|AF255341_1	1.68335e-25	AF255341_1 3-dehydroecdysone 3alpha-reductase [Spodoptera littoralis]
T2_26720	gi|308469718|ref|XP_003097096.1|	7.06453e-23	hypothetical protein CRE_21968 [Caenorhabditis remanei]
T2_26721	gi|66807483|ref|XP_637464.1|	1.83172e-08	hypothetical protein DDB_G0286921 [Dictyostelium discoideum AX4]
T2_26733	gi|195128223|ref|XP_002008564.1|	5.54192e-28	GI11744 [Drosophila mojavensis]
T2_26736	gi|307202640|gb|EFN81961.1|	3.89213e-20	hypothetical protein EAI_11668 [Harpegnathos saltator]
T2_26739	gi|195170685|ref|XP_002026142.1|	2.75244e-68	GL16075 [Drosophila persimilis]
T2_26740	gi|316969106|gb|EFV53266.1|	1.39251e-16	deoxyribonuclease II superfamily [Trichinella spiralis]
T2_26743	gi|156630460|sp|P85216.1|AP2_GALME	9.61924e-08	AP2_GALME RecName: Full=Anionic antimicrobial peptide 2
T2_26744	gi|63055551|gb|AAY29121.1|	7.57199e-08	cement precursor protein 3B variant 2 [Phragmatopoma californica]
T2_26748	gi|221105278|ref|XP_002163140.1|	4.1258e-35	PREDICTED: similar to predicted protein [Hydra magnipapillata]
T2_2675	gi|91085763|ref|XP_974155.1|	2.70578e-23	PREDICTED: similar to CG11337 CG11337-PA [Tribolium castaneum]
T2_26755	gi|194753658|ref|XP_001959127.1|	5.89799e-33	GF12217 [Drosophila ananassae]
T2_26757	gi|3687744|gb|AAC62229.1|	0	yolk polypeptide 2 [Plodia interpunctella]
T2_2676	gi|189234088|ref|XP_966524.2|	7.44078e-17	PREDICTED: similar to organic cation transporter [Tribolium castaneum]
T2_26766	gi|195173881|ref|XP_002027713.1|	2.30444e-25	GL22734 [Drosophila persimilis]
T2_26769	gi|268053935|gb|ACY92454.1|	9.3014e-133	cytochrome P450 CYP315A1 [Spodoptera littoralis]
T2_2677	gi|307186892|gb|EFN72292.1|	3.85202e-06	hypothetical protein EAG_00351 [Camponotus floridanus]
T2_26770	gi|268053935|gb|ACY92454.1|	3.825e-95	cytochrome P450 CYP315A1 [Spodoptera littoralis]
T2_26772	gi|260808805|ref|XP_002599197.1|	4.18458e-47	hypothetical protein BRAFLDRAFT_200165 [Branchiostoma floridae]
T2_26780	gi|307204868|gb|EFN83426.1|	1.50656e-90	Dolichyl pyrophosphate Man9GlcNAc2 alpha-1,3-glucosyltransferase [Harpegnathos saltator]
T2_26784	gi|237636932|gb|ACR07788.1|	2.55907e-169	14-3-3 zeta [Heliothis virescens]
T2_26785	gi|221114113|ref|XP_002161951.1|	2.89769e-41	PREDICTED: similar to YTH domain family, member 3 [Hydra magnipapillata]
T2_26789	gi|158298982|ref|XP_319113.4|	6.16659e-14	AGAP009975-PA [Anopheles gambiae str. PEST]
T2_26790	gi|242021654|ref|XP_002431259.1|	1.91503e-23	conserved hypothetical protein [Pediculus humanus corporis]
T2_26791	gi|156550468|ref|XP_001601258.1|	3.01366e-48	PREDICTED: hypothetical protein [Nasonia vitripennis]
T2_2681	gi|290980063|ref|XP_002672752.1|	8.73181e-22	predicted protein [Naegleria gruberi]
T2_26811	gi|242009443|ref|XP_002425495.1|	1.65354e-34	Actin-binding protein anillin, putative [Pediculus humanus corporis]
T2_26815	gi|159492353|gb|ABW97363.1|	5.24792e-40	chloroplast ribulose-1,5-bisphosphate carboxylase/oxygenase small subunit 1 [Lotharella amoeboformis]
T2_26821	gi|124511678|ref|XP_001348972.1|	2.55058e-17	conserved Plasmodium membrane protein, unknown function [Plasmodium falciparum 3D7]
T2_26837	gi|51701837|sp|Q962T1.1|RL32_SPOFR	3.56459e-93	RL32_SPOFR RecName: Full=60S ribosomal protein L32
T2_2684	gi|189238385|ref|XP_001811202.1|	7.50877e-32	PREDICTED: similar to ubiquitin specific protease [Tribolium castaneum]
T2_26853	gi|170048971|ref|XP_001853641.1|	3.56548e-105	conserved hypothetical protein [Culex quinquefasciatus]
T2_26859	gi|66509994|ref|XP_625200.1|	1.40378e-46	PREDICTED: similar to Nedd8 CG10679-PA [Apis mellifera]
T2_26861	gi|91087585|ref|XP_971866.1|	1.05175e-41	PREDICTED: similar to signal peptidase 12kDa subunit, putative [Tribolium castaneum]
T2_26872	gi|156547506|ref|XP_001603006.1|	7.98744e-42	PREDICTED: hypothetical protein [Nasonia vitripennis]
T2_26873	gi|167521427|ref|XP_001745052.1|	1.44948e-125	hypothetical protein [Monosiga brevicollis MX1]
T2_2688	gi|169404640|pdb|2V6O|A	2.14747e-18	A Chain A, Structure Of Schistosoma Mansoni Thioredoxin-Glutathione Reductase (Smtgr)
T2_26880	gi|221113867|ref|XP_002158563.1|	3.26253e-06	PREDICTED: hypothetical protein [Hydra magnipapillata]
T2_26884	gi|194748679|ref|XP_001956772.1|	2.47917e-17	GF24405 [Drosophila ananassae]
T2_26888	gi|321468427|gb|EFX79412.1|	1.54812e-75	hypothetical protein DAPPUDRAFT_304866 [Daphnia pulex]
T2_26890	gi|195381559|ref|XP_002049515.1|	2.37585e-133	GJ21630 [Drosophila virilis]
T2_269	gi|195552480|ref|XP_002076483.1|	8.58183e-18	GD17742 [Drosophila simulans]
T2_2690	gi|145580501|pdb|2P65|A	9.85515e-54	A Chain A, Crystal Structure Of The First Nucleotide Binding Domain Of Chaperone Clpb1, Putative, (Pv089580) From Plasmodium Vivax
T2_26926	gi|91089781|ref|XP_967683.1|	1.11765e-109	PREDICTED: similar to AGAP004985-PA [Tribolium castaneum]
T2_26933	gi|91086875|ref|XP_969920.1|	9.45166e-85	PREDICTED: similar to XK-related protein 6 [Tribolium castaneum]
T2_26937	gi|114053221|ref|NP_001040289.1|	0	prohibitin protein WPH [Bombyx mori]
T2_26945	gi|157136849|ref|XP_001656938.1|	9.69028e-126	ribonuclease hi large subunit [Aedes aegypti]
T2_26953	gi|270016838|gb|EFA13284.1|	4.66373e-08	hypothetical protein TcasGA2_TC010304 [Tribolium castaneum]
T2_26956	gi|50080734|gb|AAT69684.1|	3.42157e-35	CAPA [Manduca sexta]
T2_26958	gi|91087867|ref|XP_969419.1|	1.10137e-08	PREDICTED: similar to histone deacetylase [Tribolium castaneum]
T2_26959	gi|242011686|ref|XP_002426578.1|	1.32561e-112	histone deacetylase, putative [Pediculus humanus corporis]
T2_26960	gi|312385914|gb|EFR30302.1|	4.96188e-138	hypothetical protein AND_00159 [Anopheles darlingi]
T2_26964	gi|182509204|ref|NP_001116813.1|	0	fringe [Bombyx mori]
T2_26966	gi|148298724|ref|NP_001091806.1|	8.71219e-174	cathepsin L-like proteinase [Bombyx mori]
T2_26967	gi|322790210|gb|EFZ15209.1|	4.06209e-28	hypothetical protein SINV_04407 [Solenopsis invicta]
T2_2697	gi|321465919|gb|EFX76918.1|	1.01923e-11	hypothetical protein DAPPUDRAFT_225937 [Daphnia pulex]
T2_26972	gi|307206511|gb|EFN84537.1|	1.44513e-22	hypothetical protein EAI_07362 [Harpegnathos saltator]
T2_26993	gi|114052591|ref|NP_001040483.1|	0	replication factor C4 [Bombyx mori]
T2_26996	gi|312371868|gb|EFR19944.1|	9.26942e-99	hypothetical protein AND_20912 [Anopheles darlingi]
T2_27000	gi|57506568|dbj|BAD86655.1|	4.87483e-86	reverse transcriptase [Bombyx mori]
T2_27004	gi|268306390|gb|ACY95316.1|	1.77596e-134	ribosomal protein L17 [Manduca sexta]
T2_27005	gi|91078598|ref|XP_966366.1|	7.34513e-36	PREDICTED: similar to GA19914-PA [Tribolium castaneum]
T2_27011	gi|70905470|gb|AAZ14792.1|	2.37728e-94	19.8 kDa small heat shock protein [Choristoneura fumiferana]
T2_27017	gi|167234367|ref|NP_001107810.1|	3.09424e-40	cell surface protein chaoptin [Tribolium castaneum]
T2_27020	gi|307210163|gb|EFN86836.1|	2.80755e-53	Nucleolar complex protein 4-like protein B [Harpegnathos saltator]
T2_27021	gi|157674447|gb|ABV60319.1|	2.9342e-07	putative Kazal-type serine protease inhibitor [Lutzomyia longipalpis]
T2_27033	gi|307180926|gb|EFN68718.1|	2.13412e-77	Uncharacterized glycosyltransferase AER61 [Camponotus floridanus]
T2_27037	gi|242003022|ref|XP_002422582.1|	7.26926e-50	conserved hypothetical protein [Pediculus humanus corporis]
T2_27040	gi|189242082|ref|XP_001809963.1|	8.59565e-152	PREDICTED: similar to BEL12_AG transposon polyprotein [Tribolium castaneum]
T2_27041	gi|195552480|ref|XP_002076483.1|	1.11136e-28	GD17742 [Drosophila simulans]
T2_27045	gi|170038696|ref|XP_001847184.1|	7.45003e-38	c-AMP specific cyclic nucleotide phosphodiesterase [Culex quinquefasciatus]
T2_27046	gi|189241783|ref|XP_001814647.1|	7.19563e-29	PREDICTED: similar to zinc finger protein 617 [Tribolium castaneum]
T2_27051	gi|281212642|gb|EFA86802.1|	1.14505e-75	glycine dehydrogenase [Polysphondylium pallidum PN500]
T2_27053	gi|189234037|ref|XP_001808080.1|	3.1805e-29	PREDICTED: similar to protease, reverse transcriptase, ribonuclease H, integrase [Tribolium castaneum]
T2_27054	gi|91090504|ref|XP_975968.1|	4.67688e-45	PREDICTED: similar to Ribonuclease X25 CG8194-PA isoform 2 [Tribolium castaneum]
T2_27055	gi|112983493|ref|NP_001037526.1|	3.24388e-74	protein kinase c inhibitor [Bombyx mori]
T2_27058	gi|224459352|gb|ACN43346.1|	2.44338e-14	adhesion regulating molecule 1 [Scylla paramamosain]
T2_27068	gi|270004486|gb|EFA00934.1|	3.22412e-85	hypothetical protein TcasGA2_TC003840 [Tribolium castaneum]
T2_2707	gi|221119676|ref|XP_002155414.1|	1.87994e-22	PREDICTED: similar to ORF2-encoded protein, partial [Hydra magnipapillata]
T2_27080	gi|198455453|ref|XP_001360001.2|	6.45265e-26	GA16141 [Drosophila pseudoobscura pseudoobscura]
T2_27084	gi|242015626|ref|XP_002428454.1|	1.05418e-29	sugar transporter, putative [Pediculus humanus corporis]
T2_27100	gi|307206098|gb|EFN84178.1|	1.19532e-47	Alpha-tocopherol transfer protein-like [Harpegnathos saltator]
T2_27102	gi|157866641|ref|XP_001687712.1|	1.26363e-06	kinesin K39 [Leishmania major strain Friedlin]
T2_27107	gi|114053219|ref|NP_001040288.1|	3.60773e-98	partner of Y14 and mago [Bombyx mori]
T2_27109	gi|49036475|sp|Q962S0.1|RS7_SPOFR	4.20732e-130	RS7_SPOFR RecName: Full=40S ribosomal protein S7
T2_27112	gi|170037463|ref|XP_001846577.1|	1.23273e-09	hypothetical protein CpipJ_CPIJ004897 [Culex quinquefasciatus]
T2_27115	gi|189234942|ref|XP_972517.2|	2.25883e-49	PREDICTED: similar to Putative helicase MOV-10 (Moloney leukemia virus 10 protein) [Tribolium castaneum]
T2_27126	gi|115625798|ref|XP_001188785.1|	6.93001e-08	PREDICTED: similar to reverse transcriptase-like protein [Strongylocentrotus purpuratus]
T2_27128	gi|67483616|ref|XP_657028.1|	6.49293e-09	myosin heavy chain [Entamoeba histolytica HM-1:IMSS]
T2_27140	gi|221476283|ref|NP_001137840.1|	1.20771e-162	CG10186, isoform D [Drosophila melanogaster]
T2_27141	gi|195375564|ref|XP_002046570.1|	1.32266e-55	GJ12954 [Drosophila virilis]
T2_27144	gi|167521652|ref|XP_001745164.1|	3.55945e-87	hypothetical protein [Monosiga brevicollis MX1]
T2_27147	gi|307183599|gb|EFN70331.1|	3.13099e-37	Nodal modulator 2 [Camponotus floridanus]
T2_27153	gi|270001605|gb|EEZ98052.1|	2.70614e-10	hypothetical protein TcasGA2_TC000457 [Tribolium castaneum]
T2_27157	gi|268370140|ref|NP_001161251.1|	1.06594e-71	hypothetical protein LOC100141687 [Tribolium castaneum]
T2_2717	gi|32307592|gb|AAP79201.1|	5.93127e-47	ribulose-5-phosphate 3-epimerase [Bigelowiella natans]
T2_27179	gi|270014966|gb|EFA11414.1|	0	hypothetical protein TcasGA2_TC013590 [Tribolium castaneum]
T2_2718	gi|193875804|gb|ACF24538.1|	3.90297e-22	light harvesting complex protein LHCII-3 [Gymnochlora stellata]
T2_27183	gi|307166306|gb|EFN60488.1|	6.27772e-71	Fibrillin-2 [Camponotus floridanus]
T2_27184	gi|189234367|ref|XP_974344.2|	2.33032e-141	PREDICTED: similar to fibrillin 2 [Tribolium castaneum]
T2_27185	gi|242016322|ref|XP_002428778.1|	1.00366e-48	Fibrillin-2 precursor, putative [Pediculus humanus corporis]
T2_27192	gi|67625704|tpe|CAJ00238.1|	3.66887e-07	TPA: endonuclease-reverse transcriptase [Schistosoma mansoni]
T2_27193	gi|156551147|ref|XP_001604120.1|	5.29444e-126	PREDICTED: similar to ENSANGP00000003767 [Nasonia vitripennis]
T2_27206	gi|114052162|ref|NP_001040460.1|	2.05015e-147	proteasome beta 3 subunit [Bombyx mori]
T2_27208	gi|91094531|ref|XP_972360.1|	7.58449e-58	PREDICTED: similar to CG7600 CG7600-PA [Tribolium castaneum]
T2_27213	gi|193664424|ref|XP_001950126.1|	3.72106e-91	PREDICTED: similar to solute carrier family 35 member B1 [Acyrthosiphon pisum]
T2_27223	gi|91082057|ref|XP_971798.1|	0	PREDICTED: similar to AGAP004266-PA [Tribolium castaneum]
T2_2723	gi|158296914|ref|XP_555234.3|	3.19935e-44	AGAP008230-PA [Anopheles gambiae str. PEST]
T2_27234	gi|215820602|ref|NP_001135960.1|	4.96134e-25	uridine diphosphate glucosyltransferase [Bombyx mori]
T2_27235	gi|215820602|ref|NP_001135960.1|	2.18301e-112	uridine diphosphate glucosyltransferase [Bombyx mori]
T2_27236	gi|324035678|gb|ADY17534.1|	4.34515e-13	UDP-glucosyltransferase [Bombyx mori]
T2_2724	gi|316964166|gb|EFV49406.1|	9.84249e-07	zinc knuckle protein [Trichinella spiralis]
T2_27241	gi|195503293|ref|XP_002098591.1|	2.301e-49	GE23852 [Drosophila yakuba]
T2_27243	gi|195129165|ref|XP_002009029.1|	1.41643e-160	GI13821 [Drosophila mojavensis]
T2_27252	gi|321459393|gb|EFX70447.1|	6.60075e-73	hypothetical protein DAPPUDRAFT_61331 [Daphnia pulex]
T2_27256	gi|33860163|sp|P82176.2|IMPI_GALME	1.5917e-28	IMPI_GALME RecName: Full=Inducible metalloproteinase inhibitor protein; Contains: RecName: Full=IMPI alpha; Flags: Precursor
T2_27260	gi|158298342|ref|XP_318516.3|	6.86423e-164	AGAP010792-PA [Anopheles gambiae str. PEST]
T2_27267	gi|237648980|ref|NP_001153667.1|	3.92587e-57	histone H2AX-like protein [Bombyx mori]
T2_27268	gi|91087659|ref|XP_973571.1|	3.25732e-130	PREDICTED: similar to predicted protein [Tribolium castaneum]
T2_27273	gi|324073393|ref|NP_001191248.1|	1.21829e-30	ovarian tumor protein [Bombyx mori]
T2_27274	gi|322800887|gb|EFZ21730.1|	1.16105e-49	hypothetical protein SINV_00017 [Solenopsis invicta]
T2_27275	gi|156548342|ref|XP_001603387.1|	0	PREDICTED: similar to CG3297-PB [Nasonia vitripennis]
T2_27285	gi|242003478|ref|XP_002422748.1|	1.48762e-24	conserved hypothetical protein [Pediculus humanus corporis]
T2_27300	gi|24642523|ref|NP_727978.1|	4.33836e-15	annexin B11, isoform B [Drosophila melanogaster]
T2_27301	gi|195359870|ref|XP_002045437.1|	3.35715e-29	GM22585 [Drosophila sechellia]
T2_27302	gi|307171633|gb|EFN63404.1|	7.63019e-21	Protein KIAA1881 [Camponotus floridanus]
T2_27303	gi|312381839|gb|EFR27488.1|	3.67323e-55	hypothetical protein AND_05786 [Anopheles darlingi]
T2_27307	gi|157123189|ref|XP_001660051.1|	5.91371e-57	mitochondrial ribosomal protein, L10, putative [Aedes aegypti]
T2_27322	gi|189237843|ref|XP_974681.2|	1.24699e-29	PREDICTED: similar to villin [Tribolium castaneum]
T2_27325	gi|270010254|gb|EFA06702.1|	2.61714e-120	hypothetical protein TcasGA2_TC009633 [Tribolium castaneum]
T2_27326	gi|195485427|ref|XP_002091088.1|	4.58442e-43	GE12432 [Drosophila yakuba]
T2_27332	gi|239792195|dbj|BAH72466.1|	4.83505e-06	ACYPI30763 [Acyrthosiphon pisum]
T2_27334	gi|158290808|ref|XP_312365.4|	5.29941e-89	AGAP002571-PA [Anopheles gambiae str. PEST]
T2_27337	gi|308495432|ref|XP_003109904.1|	1.87941e-22	hypothetical protein CRE_06611 [Caenorhabditis remanei]
T2_27343	gi|320541882|ref|NP_572515.2|	2.07899e-46	CG42388, isoform D [Drosophila melanogaster]
T2_27345	gi|91082183|ref|XP_971336.1|	5.68739e-71	PREDICTED: similar to AGAP010676-PA [Tribolium castaneum]
T2_27346	gi|58388502|ref|XP_316327.2|	0	arrestin, Arr2-like (AGAP006263-PA) [Anopheles gambiae str. PEST]
T2_27347	gi|312383053|gb|EFR28282.1|	6.71026e-117	hypothetical protein AND_03998 [Anopheles darlingi]
T2_27352	gi|260820836|ref|XP_002605740.1|	3.74625e-74	hypothetical protein BRAFLDRAFT_280019 [Branchiostoma floridae]
T2_27353	gi|189239335|ref|XP_973573.2|	1.62602e-130	PREDICTED: similar to pasilla CG16765-PK [Tribolium castaneum]
T2_27355	gi|321461509|gb|EFX72540.1|	1.72483e-63	hypothetical protein DAPPUDRAFT_326077 [Daphnia pulex]
T2_27368	gi|170028839|ref|XP_001842302.1|	1.32725e-51	DNA replication helicase dna2 [Culex quinquefasciatus]
T2_27372	gi|91077572|ref|XP_972780.1|	2.8138e-70	PREDICTED: similar to mitochondrial ribosomal protein, L46, putative [Tribolium castaneum]
T2_27373	gi|270014523|gb|EFA10971.1|	3.9261e-17	hypothetical protein TcasGA2_TC004133 [Tribolium castaneum]
T2_27376	gi|12585194|sp|Q9U505.1|ATP9_MANSE	3.61259e-67	ATP9_MANSE RecName: Full=ATP synthase lipid-binding protein, mitochondrial; AltName: Full=ATPase protein 9; AltName: Full=ATPase subunit c; Flags: Precursor
T2_27379	gi|66810872|ref|XP_639143.1|	2.28641e-27	hypothetical protein DDB_G0283291 [Dictyostelium discoideum AX4]
T2_2738	gi|270016692|gb|EFA13138.1|	2.98122e-18	hypothetical protein TcasGA2_TC002010 [Tribolium castaneum]
T2_27382	gi|307179362|gb|EFN67714.1|	1.39146e-13	hypothetical protein EAG_00508 [Camponotus floridanus]
T2_27384	gi|321398711|emb|CBZ08992.1|	4.64756e-06	putative proteophosphoglycan ppg3 [Leishmania infantum JPCM5]
T2_27385	gi|170033126|ref|XP_001844430.1|	4.83468e-37	ATP-dependent RNA helicase DHX8 [Culex quinquefasciatus]
T2_2740	gi|260825865|ref|XP_002607886.1|	9.83851e-13	hypothetical protein BRAFLDRAFT_74839 [Branchiostoma floridae]
T2_27403	gi|193875822|gb|ACF24547.1|	9.82687e-13	photosystem II reaction center W protein [Gymnochlora stellata]
T2_27406	gi|308494737|ref|XP_003109557.1|	3.15514e-13	hypothetical protein CRE_07206 [Caenorhabditis remanei]
T2_27415	gi|319894762|gb|ADV76536.1|	0	ATP-binding cassette sub-family B member 1 [Trichoplusia ni]
T2_2742	gi|156545233|ref|XP_001604507.1|	7.93889e-23	PREDICTED: similar to alpha-glucosidase isozyme I [Nasonia vitripennis]
T2_27426	gi|91081793|ref|XP_973880.1|	8.27418e-68	PREDICTED: similar to Glycerate kinase [Tribolium castaneum]
T2_27429	gi|157116521|ref|XP_001658532.1|	6.42243e-37	bap28 [Aedes aegypti]
T2_27432	gi|15291503|gb|AAK93020.1|	3.10902e-155	GH23814p [Drosophila melanogaster]
T2_27436	gi|322802120|gb|EFZ22585.1|	1.79234e-51	hypothetical protein SINV_06092 [Solenopsis invicta]
T2_2744	gi|308451205|ref|XP_003088583.1|	3.39985e-21	hypothetical protein CRE_26900 [Caenorhabditis remanei]
T2_27441	gi|156544478|ref|XP_001601506.1|	3.44345e-07	PREDICTED: hypothetical protein [Nasonia vitripennis]
T2_2745	gi|281208927|gb|EFA83102.1|	2.26545e-10	monooxygenase [Polysphondylium pallidum PN500]
T2_27450	gi|157129832|ref|XP_001661775.1|	2.41766e-93	galactose-specific C-type lectin, putative [Aedes aegypti]
T2_27458	gi|189240277|ref|XP_001812551.1|	3.81049e-46	PREDICTED: similar to GATAd CG5034-PA [Tribolium castaneum]
T2_27462	gi|307191559|gb|EFN75057.1|	2.65025e-84	Mediator of RNA polymerase II transcription subunit 15 [Harpegnathos saltator]
T2_27469	gi|91079380|ref|XP_970959.1|	7.39753e-25	PREDICTED: similar to GA11625-PA [Tribolium castaneum]
T2_27474	gi|56462340|gb|AAV91453.1|	1.8195e-27	protease inhibitor 6 [Lonomia obliqua]
T2_27477	gi|225703088|ref|NP_001139536.1|	0	mortality factor 4-like [Bombyx mori]
T2_2748	gi|91086571|ref|XP_973120.1|	4.23492e-16	PREDICTED: similar to Oxysterol-binding protein-related protein 6 (OSBP-related protein 6) (ORP-6) [Tribolium castaneum]
T2_2749	gi|189239728|ref|XP_001807662.1|	1.33134e-21	PREDICTED: similar to putative gag-pol protein [Tribolium castaneum]
T2_27491	gi|215422459|dbj|BAG85351.1|	8.11799e-31	myb [Bombyx mori]
T2_27492	gi|270017072|gb|EFA13518.1|	4.25202e-49	hypothetical protein TcasGA2_TC001491 [Tribolium castaneum]
T2_27499	gi|195583868|ref|XP_002081738.1|	3.59168e-57	GD11174 [Drosophila simulans]
T2_2750	gi|123496428|ref|XP_001326968.1|	1.5869e-31	carbamoyl transferase Z4209 [Trichomonas vaginalis G3]
T2_27503	gi|242019750|ref|XP_002430322.1|	2.19922e-10	vacuolar protein sorting, putative [Pediculus humanus corporis]
T2_27504	gi|270011549|gb|EFA07997.1|	2.63559e-46	hypothetical protein TcasGA2_TC005586 [Tribolium castaneum]
T2_27505	gi|189241730|ref|XP_966705.2|	2.57187e-32	PREDICTED: similar to organic cation transporter [Tribolium castaneum]
T2_27506	gi|193636667|ref|XP_001944094.1|	5.98759e-53	PREDICTED: similar to mCG121035 [Acyrthosiphon pisum]
T2_27509	gi|223587729|emb|CAR40197.1|	4.3728e-26	putative envelope protein ODV-E66 [Chelonus inanitus]
T2_27516	gi|270015167|gb|EFA11615.1|	2.47695e-42	hypothetical protein TcasGA2_TC030555 [Tribolium castaneum]
T2_27517	gi|294879481|ref|XP_002768700.1|	3.53052e-55	Endochitinase A precursor, putative [Perkinsus marinus ATCC 50983]
T2_27526	gi|255652899|ref|NP_001157371.1|	4.26696e-98	delta [Bombyx mori]
T2_27527	gi|157141673|ref|XP_001647739.1|	1.70221e-33	hect type E3 ubiquitin ligase [Aedes aegypti]
T2_27528	gi|307183265|gb|EFN70134.1|	1.33688e-20	E3 ubiquitin-protein ligase HECW2 [Camponotus floridanus]
T2_2753	gi|156302039|ref|XP_001617437.1|	4.93644e-37	hypothetical protein NEMVEDRAFT_v1g226083 [Nematostella vectensis]
T2_27535	gi|224613044|dbj|BAH24266.1|	2.17847e-147	serine protease like protein [Cephonodes hylas]
T2_27537	gi|229002332|dbj|BAH57948.1|	6.07788e-23	hypothetical protein [Bombyx mori]
T2_2754	gi|270016150|gb|EFA12598.1|	9.902e-07	hypothetical protein TcasGA2_TC001838 [Tribolium castaneum]
T2_27540	gi|194751061|ref|XP_001957845.1|	1.47355e-74	GF10614 [Drosophila ananassae]
T2_27544	gi|307190847|gb|EFN74693.1|	9.6391e-99	Ras-related protein Rab-21 [Camponotus floridanus]
T2_27548	gi|298204359|gb|ADI61828.1|	1.46432e-92	endonuclease-reverse transcriptase [Bombyx mori]
T2_27549	gi|195045364|ref|XP_001991962.1|	1.20498e-73	GH24500 [Drosophila grimshawi]
T2_27554	gi|195387401|ref|XP_002052384.1|	1.56404e-46	GJ21972 [Drosophila virilis]
T2_27558	gi|156549935|ref|XP_001602626.1|	2.9566e-71	PREDICTED: similar to conserved hypothetical protein [Nasonia vitripennis]
T2_2756	gi|221126627|ref|XP_002156063.1|	4.001e-12	PREDICTED: similar to MAEBL [Hydra magnipapillata]
T2_27566	gi|312381415|gb|EFR27171.1|	1.92247e-19	hypothetical protein AND_06288 [Anopheles darlingi]
T2_2757	gi|17557428|ref|NP_503684.1|	6.00564e-20	hypothetical protein C01B4.6 [Caenorhabditis elegans]
T2_27570	gi|195358882|ref|XP_002045261.1|	3.22825e-06	GM22066 [Drosophila sechellia]
T2_27575	gi|242025303|ref|XP_002433065.1|	1.91341e-47	conserved hypothetical protein [Pediculus humanus corporis]
T2_27576	gi|307202116|gb|EFN81621.1|	1.39842e-166	Transmembrane protein 62 [Harpegnathos saltator]
T2_2758	gi|256352426|gb|ACU68940.1|	8.52507e-40	glyceraldehyde 3-phosphate dehydrogenase [Hemichordata sp. MR-2009]
T2_27594	gi|125987339|ref|XP_001357432.1|	8.79738e-18	GA12251 [Drosophila pseudoobscura pseudoobscura]
T2_27605	gi|270005821|gb|EFA02269.1|	7.56765e-20	hypothetical protein TcasGA2_TC007933 [Tribolium castaneum]
T2_27607	gi|304421450|gb|ADM32524.1|	4.47185e-162	survivin-1 [Bombyx mori]
T2_27615	gi|125811062|ref|XP_001361736.1|	1.03782e-48	GA11566 [Drosophila pseudoobscura pseudoobscura]
T2_27616	gi|157116414|ref|XP_001658465.1|	7.56466e-70	fidipidine [Aedes aegypti]
T2_2762	gi|167525567|ref|XP_001747118.1|	3.4912e-10	hypothetical protein [Monosiga brevicollis MX1]
T2_27627	gi|182509214|ref|NP_001116818.1|	1.94156e-143	serine-threonine kinase-like protein [Bombyx mori]
T2_27628	gi|6671050|gb|AAF23078.1|AF128867_1	6.31349e-82	AF128867_1 glutathione S-transferase [Choristoneura fumiferana]
T2_27631	gi|161375766|gb|ABX71221.1|	1.84377e-71	sodium/hydrogen exchanger 8 [Manduca sexta]
T2_27635	gi|91078330|ref|XP_973321.1|	9.23397e-76	PREDICTED: similar to 15 kDa selenoprotein [Tribolium castaneum]
T2_27651	gi|187884606|gb|ACD37364.1|	6.5381e-143	pancreatic lipase 2 [Mamestra configurata]
T2_27658	gi|312376289|gb|EFR23423.1|	2.86779e-137	hypothetical protein AND_12904 [Anopheles darlingi]
T2_27666	gi|91078172|ref|XP_967060.1|	1.15569e-175	PREDICTED: similar to sorting nexin [Tribolium castaneum]
T2_27676	gi|299930701|gb|ADJ58566.1|	1.04981e-79	seminal fluid protein HACP026 [Heliconius melpomene]
T2_2769	gi|308449733|ref|XP_003088059.1|	9.99374e-16	hypothetical protein CRE_31639 [Caenorhabditis remanei]
T2_27690	gi|91083249|ref|XP_974018.1|	7.5904e-43	PREDICTED: similar to CG8680 CG8680-PA [Tribolium castaneum]
T2_27692	gi|189237956|ref|XP_001811714.1|	7.35879e-88	PREDICTED: similar to DC2 protein [Tribolium castaneum]
T2_27705	gi|242014981|ref|XP_002428157.1|	6.86936e-09	hypothetical protein Phum_PHUM366290 [Pediculus humanus corporis]
T2_27714	gi|158294489|ref|XP_315632.3|	4.8943e-12	AGAP005622-PA [Anopheles gambiae str. PEST]
T2_2772	gi|194368340|gb|ACF58050.1|	4.74072e-30	esterase [Liposcelis decolor]
T2_27723	gi|307203013|gb|EFN82229.1|	1.76226e-135	G-protein coupled receptor 143 [Harpegnathos saltator]
T2_27739	gi|289740485|gb|ADD18990.1|	2.79629e-77	uncharacterized conserved protein [Glossina morsitans morsitans]
T2_27744	gi|189237952|ref|XP_001813626.1|	7.63189e-113	PREDICTED: similar to CG2614 CG2614-PA [Tribolium castaneum]
T2_27747	gi|270297188|ref|NP_001161909.1|	4.07594e-85	cuticular protein analogous to peritrophins 3-A2 [Tribolium castaneum]
T2_27750	gi|170044989|ref|XP_001850107.1|	6.66979e-14	transcription elongation factor SPT6 [Culex quinquefasciatus]
T2_27758	gi|170054657|ref|XP_001863229.1|	5.81941e-34	chaoptin [Culex quinquefasciatus]
T2_27759	gi|167234367|ref|NP_001107810.1|	1.25237e-52	cell surface protein chaoptin [Tribolium castaneum]
T2_27761	gi|157126864|ref|XP_001660983.1|	1.55568e-09	hypothetical protein AaeL_AAEL010648 [Aedes aegypti]
T2_27764	gi|307208813|gb|EFN86066.1|	1.14764e-51	Tyrosine kinase receptor Cad96Ca [Harpegnathos saltator]
T2_27767	gi|91079458|ref|XP_966537.1|	7.11785e-94	PREDICTED: similar to CG2063 CG2063-PA [Tribolium castaneum]
T2_27769	gi|195045904|ref|XP_001992053.1|	2.34405e-12	GH24424 [Drosophila grimshawi]
T2_2778	gi|118366209|ref|XP_001016323.1|	5.9162e-18	diaminopimelate epimerase family protein [Tetrahymena thermophila]
T2_27781	gi|307196200|gb|EFN77857.1|	9.02111e-13	hypothetical protein EAI_11766 [Harpegnathos saltator]
T2_27783	gi|324035678|gb|ADY17534.1|	8.36555e-142	UDP-glucosyltransferase [Bombyx mori]
T2_27793	gi|118789318|ref|XP_317334.3|	7.95538e-138	AGAP008125-PA [Anopheles gambiae str. PEST]
T2_27795	gi|313224805|emb|CBY20597.1|	4.01806e-94	unnamed protein product [Oikopleura dioica]
T2_27796	gi|294885122|ref|XP_002771197.1|	5.7632e-12	conserved hypothetical protein [Perkinsus marinus ATCC 50983]
T2_27803	gi|260823112|ref|XP_002604027.1|	8.53477e-20	hypothetical protein BRAFLDRAFT_57764 [Branchiostoma floridae]
T2_27805	gi|307171610|gb|EFN63395.1|	3.48574e-65	DNA polymerase epsilon subunit 2 [Camponotus floridanus]
T2_27810	gi|115725092|ref|XP_781041.2|	4.11817e-09	PREDICTED: hypothetical protein [Strongylocentrotus purpuratus]
T2_27814	gi|270010512|gb|EFA06960.1|	1.04063e-12	hypothetical protein TcasGA2_TC009918 [Tribolium castaneum]
T2_27824	gi|195351668|ref|XP_002042351.1|	5.99219e-69	GM13492 [Drosophila sechellia]
T2_27828	gi|198464464|ref|XP_001353230.2|	1.13125e-67	GA21178 [Drosophila pseudoobscura pseudoobscura]
T2_27829	gi|242013381|ref|XP_002427386.1|	2.50794e-115	JmjC domain-containing histone demethylation protein 1B, putative [Pediculus humanus corporis]
T2_27836	gi|91079462|ref|XP_966980.1|	4.38177e-11	PREDICTED: similar to conserved hypothetical protein [Tribolium castaneum]
T2_2784	gi|281207406|gb|EFA81589.1|	7.49096e-15	hypothetical protein PPL_05580 [Polysphondylium pallidum PN500]
T2_27843	gi|91091178|ref|XP_971714.1|	2.21956e-102	PREDICTED: similar to AGAP008016-PA [Tribolium castaneum]
T2_2785	gi|167516020|ref|XP_001742351.1|	5.36023e-24	hypothetical protein [Monosiga brevicollis MX1]
T2_27850	gi|115660722|ref|XP_787332.2|	5.00332e-15	PREDICTED: hypothetical protein [Strongylocentrotus purpuratus]
T2_27851	gi|289742961|gb|ADD20228.1|	1.2029e-94	mediator complex subunit 8 [Glossina morsitans morsitans]
T2_27863	gi|157092995|gb|ABV22152.1|	4.35903e-101	cyclophilin [Perkinsus chesapeaki]
T2_27864	gi|321477070|gb|EFX88029.1|	2.83168e-73	hypothetical protein DAPPUDRAFT_96198 [Daphnia pulex]
T2_27865	gi|33589564|gb|AAQ22549.1|	5.02921e-60	LD08703p [Drosophila melanogaster]
T2_27866	gi|307213601|gb|EFN88987.1|	6.21354e-09	hypothetical protein EAI_11779 [Harpegnathos saltator]
T2_27874	gi|269785137|ref|NP_001161524.1|	3.68589e-31	cytochrome P450-26 [Saccoglossus kowalevskii]
T2_27883	gi|158962503|dbj|BAF91712.1|	8.66658e-73	chemosensory protein [Papilio xuthus]
T2_27887	gi|242004634|ref|XP_002423185.1|	8.2774e-152	ABC transporter, putative [Pediculus humanus corporis]
T2_27888	gi|158301959|ref|XP_321615.4|	0	AGAP001506-PA [Anopheles gambiae str. PEST]
T2_27890	gi|114050769|ref|NP_001040406.1|	2.06558e-144	transcription elongation factor S-II [Bombyx mori]
T2_27911	gi|168823405|ref|NP_001108336.1|	0	Glycerol kinase-2 [Bombyx mori]
T2_27915	gi|270011199|gb|EFA07647.1|	3.21262e-42	hypothetical protein TcasGA2_TC030550 [Tribolium castaneum]
T2_2792	gi|291224971|ref|XP_002732475.1|	1.92511e-12	PREDICTED: polyprotein-like [Saccoglossus kowalevskii]
T2_27929	gi|308512703|gb|ADO33005.1|	9.01784e-86	cockayne syndrome protein [Biston betularia]
T2_2793	gi|22901764|gb|AAN10061.1|	3.8175e-12	Kunitz-like protease inhibitor precursor [Ancylostoma caninum]
T2_27930	gi|308512703|gb|ADO33005.1|	1.89948e-170	cockayne syndrome protein [Biston betularia]
T2_27934	gi|322780418|gb|EFZ09906.1|	8.10781e-57	hypothetical protein SINV_06253 [Solenopsis invicta]
T2_27942	gi|156968291|gb|ABU98617.1|	9.68068e-26	unknown [Helicoverpa armigera]
T2_27946	gi|158286319|ref|XP_308676.4|	6.74264e-69	AGAP007082-PA [Anopheles gambiae str. PEST]
T2_27952	gi|307176286|gb|EFN65917.1|	3.78326e-113	CAAX prenyl protease 2 [Camponotus floridanus]
T2_27955	gi|156547193|ref|XP_001604224.1|	1.46253e-98	PREDICTED: similar to sodium/potassium-dependent atpase beta-2 subunit [Nasonia vitripennis]
T2_2796	gi|4176760|gb|AAD08922.1|	7.98873e-42	cubitus interruptus [Junonia coenia]
T2_27960	gi|114052326|ref|NP_001040470.1|	0	gasp precursor [Bombyx mori]
T2_27966	gi|270015802|gb|EFA12250.1|	5.45654e-73	hypothetical protein TcasGA2_TC016110 [Tribolium castaneum]
T2_27975	gi|270004689|gb|EFA01137.1|	2.73542e-10	hypothetical protein TcasGA2_TC010361 [Tribolium castaneum]
T2_27977	gi|197209886|ref|NP_001127707.1|	0	neuropeptide receptor A10 [Bombyx mori]
T2_27978	gi|223671262|tpd|FAA00583.1|	1.71286e-31	TPA: putative cuticle protein [Bombyx mori]
T2_27985	gi|157134051|ref|XP_001663123.1|	4.99704e-80	transferrin [Aedes aegypti]
T2_27986	gi|157129122|ref|XP_001655298.1|	1.95385e-18	zinc finger protein [Aedes aegypti]
T2_27993	gi|170063054|ref|XP_001866937.1|	4.59053e-23	scavenger receptor cysteine-rich protein [Culex quinquefasciatus]
T2_27999	gi|261335990|emb|CBH09270.1|	8.53786e-71	Similar to CG4692 [Heliconius melpomene]
T2_28009	gi|4235368|gb|AAD13187.1|	1.61588e-36	follicular epithelium yolk protein subunit [Plodia interpunctella]
T2_28013	gi|193652666|ref|XP_001945440.1|	4.8604e-13	PREDICTED: similar to predicted protein [Acyrthosiphon pisum]
T2_28016	gi|255710169|gb|ACU30904.1|	3.33849e-27	conserved hypothetical protein [Ochlerotatus triseriatus]
T2_28022	gi|71400679|ref|XP_803126.1|	3.53392e-07	kinetoplast DNA-associated protein [Trypanosoma cruzi strain CL Brener]
T2_28023	gi|66499272|ref|XP_625028.1|	1.45815e-11	PREDICTED: similar to CG3579-PA [Apis mellifera]
T2_28032	gi|290560853|ref|NP_001166790.1|	2.84846e-116	cuticular protein glycine-rich 13 [Bombyx mori]
T2_28033	gi|91083383|ref|XP_967337.1|	7.78627e-66	PREDICTED: similar to Sergef protein [Tribolium castaneum]
T2_28034	gi|290560897|ref|NP_001166643.1|	2.00216e-49	cuticular protein RR-2 motif 127 [Bombyx mori]
T2_28040	gi|307176565|gb|EFN66052.1|	9.19866e-41	hypothetical protein EAG_14550 [Camponotus floridanus]
T2_28047	gi|307201776|gb|EFN81449.1|	0	Sodium-independent sulfate anion transporter [Harpegnathos saltator]
T2_28049	gi|260811051|ref|XP_002600236.1|	1.15104e-32	hypothetical protein BRAFLDRAFT_204293 [Branchiostoma floridae]
T2_28051	gi|270006529|gb|EFA02977.1|	2.3634e-99	hypothetical protein TcasGA2_TC030780 [Tribolium castaneum]
T2_28057	gi|322790299|gb|EFZ15298.1|	8.24797e-95	hypothetical protein SINV_16144 [Solenopsis invicta]
T2_28067	gi|17558378|ref|NP_504775.1|	1.51811e-08	hypothetical protein C33G8.2 [Caenorhabditis elegans]
T2_2807	gi|195432563|ref|XP_002064286.1|	2.05415e-07	GK20088 [Drosophila willistoni]
T2_28076	gi|157135400|ref|XP_001656640.1|	2.73447e-139	guanine deaminase [Aedes aegypti]
T2_28079	gi|189238125|ref|XP_001814215.1|	1.74597e-10	PREDICTED: similar to Phagocyte signaling-impaired protein [Tribolium castaneum]
T2_28080	gi|189238125|ref|XP_001814215.1|	1.18634e-152	PREDICTED: similar to Phagocyte signaling-impaired protein [Tribolium castaneum]
T2_28084	gi|130407|sp|P10394.1|POL4_DROME	5.40661e-18	POL4_DROME RecName: Full=Retrovirus-related Pol polyprotein from transposon 412; Includes: RecName: Full=Protease; Includes: RecName: Full=Reverse transcriptase; Includes: RecName: Full=Endonuclease
T2_28085	gi|20177025|gb|AAM12274.1|	1.58548e-67	GM07634p [Drosophila melanogaster]
T2_28086	gi|241122588|ref|XP_002403591.1|	2.22465e-24	DNA-binding protein, putative [Ixodes scapularis]
T2_28090	gi|31747523|gb|AAP57463.1|	2.94198e-49	antennal binding protein X-1 [Agrotis ipsilon]
T2_28091	gi|258597377|ref|XP_001348070.2|	2.39229e-23	conserved Plasmodium protein [Plasmodium falciparum 3D7]
T2_2810	gi|221124306|ref|XP_002161263.1|	8.88722e-20	PREDICTED: hypothetical protein [Hydra magnipapillata]
T2_28112	gi|270007822|gb|EFA04270.1|	8.57534e-15	hypothetical protein TcasGA2_TC014560 [Tribolium castaneum]
T2_28119	gi|260798254|ref|XP_002594115.1|	9.94471e-46	hypothetical protein BRAFLDRAFT_57385 [Branchiostoma floridae]
T2_2812	gi|242021844|ref|XP_002431353.1|	2.72082e-22	conserved hypothetical protein [Pediculus humanus corporis]
T2_28122	gi|198453322|ref|XP_002137645.1|	1.10641e-38	GA26421 [Drosophila pseudoobscura pseudoobscura]
T2_28123	gi|157816430|gb|ABV82209.1|	1.06973e-25	IP03818p [Drosophila melanogaster]
T2_28124	gi|270010164|gb|EFA06612.1|	8.49528e-09	hypothetical protein TcasGA2_TC009527 [Tribolium castaneum]
T2_28125	gi|261335994|emb|CBH09274.1|	1.86672e-42	putative serine/threonine-protein kinase (LMTK1) [Heliconius melpomene]
T2_28134	gi|156348315|ref|XP_001621802.1|	4.06793e-11	hypothetical protein NEMVEDRAFT_v1g143532 [Nematostella vectensis]
T2_28137	gi|156544183|ref|XP_001606444.1|	3.56475e-35	PREDICTED: similar to ENSANGP00000018479 [Nasonia vitripennis]
T2_2814	gi|270006546|gb|EFA02994.1|	2.1622e-11	hypothetical protein TcasGA2_TC010415 [Tribolium castaneum]
T2_28142	gi|304421462|gb|ADM32530.1|	0	pi3k [Bombyx mori]
T2_28143	gi|256274668|gb|ACU68555.1|	4.72477e-33	Spz1A [Manduca sexta]
T2_2815	gi|221090526|ref|XP_002169550.1|	5.87532e-32	PREDICTED: hypothetical protein [Hydra magnipapillata]
T2_28153	gi|307178403|gb|EFN67134.1|	1.13189e-11	Merlin [Camponotus floridanus]
T2_28157	gi|112983108|ref|NP_001036937.1|	0	NAD-dependent deacetylase sirtuin 2 homolog [Bombyx mori]
T2_2816	gi|221487509|gb|EEE25741.1|	1.36315e-09	conserved hypothetical protein [Toxoplasma gondii GT1]
T2_28163	gi|56462320|gb|AAV91443.1|	1.12933e-10	putative secreted peptide 30 [Lonomia obliqua]
T2_28170	gi|242022346|ref|XP_002431601.1|	5.46383e-68	major sperm protein, putative [Pediculus humanus corporis]
T2_28187	gi|312371338|gb|EFR19556.1|	1.11144e-37	hypothetical protein AND_22229 [Anopheles darlingi]
T2_282	gi|195341624|ref|XP_002037406.1|	6.46987e-14	GM12907 [Drosophila sechellia]
T2_28201	gi|170062734|ref|XP_001866797.1|	3.70358e-27	ubiquitin domain-containing protein 1 [Culex quinquefasciatus]
T2_28205	gi|56418403|gb|AAV91009.1|	1.99218e-18	hemolymph proteinase 11 [Manduca sexta]
T2_28209	gi|91084169|ref|XP_971096.1|	1.26445e-86	PREDICTED: similar to CG11851 CG11851-PA [Tribolium castaneum]
T2_2821	gi|112984330|ref|NP_001037476.1|	1.28067e-16	p260 [Bombyx mori]
T2_28220	gi|195452938|ref|XP_002073566.1|	1.36546e-149	GK14183 [Drosophila willistoni]
T2_28226	gi|270016838|gb|EFA13284.1|	3.07961e-14	hypothetical protein TcasGA2_TC010304 [Tribolium castaneum]
T2_2823	gi|115945939|ref|XP_001188307.1|	3.81299e-26	PREDICTED: similar to ENSANGP00000029001, partial [Strongylocentrotus purpuratus]
T2_28230	gi|170057875|ref|XP_001864674.1|	4.50583e-110	conserved hypothetical protein [Culex quinquefasciatus]
T2_28238	gi|312119275|ref|XP_003151677.1|	2.8198e-08	hypothetical protein LOAG_16141 [Loa loa]
T2_28242	gi|312373690|gb|EFR21389.1|	1.28971e-63	hypothetical protein AND_17126 [Anopheles darlingi]
T2_28251	gi|270015858|gb|EFA12306.1|	1.5052e-14	hypothetical protein TcasGA2_TC016101 [Tribolium castaneum]
T2_28254	gi|123470155|ref|XP_001318285.1|	3.12854e-08	viral A-type inclusion protein [Trichomonas vaginalis G3]
T2_28258	gi|195428759|ref|XP_002062433.1|	5.10848e-116	GK16656 [Drosophila willistoni]
T2_28262	gi|153791974|ref|NP_001093292.1|	1.42236e-121	G protein alpha S subunit Gs1 [Bombyx mori]
T2_28264	gi|307207686|gb|EFN85323.1|	4.51942e-23	hypothetical protein EAI_16007 [Harpegnathos saltator]
T2_2827	gi|34558711|gb|AAQ75088.1|	3.72143e-09	pol protein [Drosophila virilis]
T2_28272	gi|67618222|ref|XP_667576.1|	8.90552e-39	ubiquitin-conjugating enzyme [Cryptosporidium hominis TU502]
T2_28273	gi|307214736|gb|EFN89656.1|	2.98638e-97	RNA (guanine-9-)-methyltransferase domain-containing protein 2 [Harpegnathos saltator]
T2_28286	gi|315075415|gb|ADD10137.2|	0	origin recognition complex subunit 1 [Bombyx mori]
T2_28292	gi|2245568|gb|AAB62719.1|	0	alpha-mannosidase II [Spodoptera frugiperda]
T2_28294	gi|2245568|gb|AAB62719.1|	5.11807e-28	alpha-mannosidase II [Spodoptera frugiperda]
T2_2830	gi|320164619|gb|EFW41518.1|	4.65554e-13	acetyl coenzyme A carboxylase alpha [Capsaspora owczarzaki ATCC 30864]
T2_28308	gi|195144506|ref|XP_002013237.1|	3.36034e-51	GL23505 [Drosophila persimilis]
T2_2832	gi|322779039|gb|EFZ09438.1|	1.40454e-65	hypothetical protein SINV_12405 [Solenopsis invicta]
T2_28326	gi|307174619|gb|EFN65032.1|	4.43988e-72	hypothetical protein EAG_00552 [Camponotus floridanus]
T2_28327	gi|195069939|ref|XP_001997064.1|	1.34162e-17	GH11089 [Drosophila grimshawi]
T2_28328	gi|21430924|gb|AAM51140.1|	3.07796e-86	SD27140p [Drosophila melanogaster]
T2_28332	gi|170038611|ref|XP_001847142.1|	2.39342e-55	conserved hypothetical protein [Culex quinquefasciatus]
T2_28333	gi|322800174|gb|EFZ21259.1|	4.62316e-14	hypothetical protein SINV_04884 [Solenopsis invicta]
T2_2834	gi|198423788|ref|XP_002128882.1|	1.24168e-23	PREDICTED: similar to Pelle/IL-1 receptor associated Kinase (IRAK) family member (pik-1) [Ciona intestinalis]
T2_28356	gi|157117008|ref|XP_001652931.1|	3.60982e-60	cytidine and deoxycytidylate deaminase zinc-binding region [Aedes aegypti]
T2_28363	gi|195591282|ref|XP_002085371.1|	1.54463e-11	GD14750 [Drosophila simulans]
T2_28364	gi|221117735|ref|XP_002161185.1|	6.52921e-13	PREDICTED: hypothetical protein, partial [Hydra magnipapillata]
T2_28365	gi|221131397|ref|XP_002165750.1|	5.53324e-13	PREDICTED: similar to transposase homolog [Hydra magnipapillata]
T2_28368	gi|307214849|gb|EFN89717.1|	1.58767e-119	Carbohydrate sulfotransferase 5 [Harpegnathos saltator]
T2_28378	gi|304307739|ref|NP_001182009.1|	0	tudor staphylococcus/micrococcal nuclease [Bombyx mori]
T2_28386	gi|157113588|ref|XP_001652010.1|	1.69238e-16	neurotransmitter gated ion channel [Aedes aegypti]
T2_28387	gi|91086965|ref|XP_973158.1|	3.43865e-35	PREDICTED: similar to neural precursor cell expressed, developmentally down-regulated 1 [Tribolium castaneum]
T2_2839	gi|167524727|ref|XP_001746699.1|	4.09383e-39	hypothetical protein [Monosiga brevicollis MX1]
T2_28398	gi|195126148|ref|XP_002007536.1|	1.81913e-58	GI13004 [Drosophila mojavensis]
T2_28405	gi|91087775|ref|XP_976468.1|	1.18359e-18	PREDICTED: hypothetical protein [Tribolium castaneum]
T2_28407	gi|17225564|gb|AAL37476.1|AF329946_1	6.4766e-14	AF329946_1 signal transducer and activator of transcription [Spodoptera frugiperda]
T2_28409	gi|322799537|gb|EFZ20845.1|	1.1563e-18	hypothetical protein SINV_13485 [Solenopsis invicta]
T2_2841	gi|195393324|ref|XP_002055304.1|	1.358e-06	GJ18864 [Drosophila virilis]
T2_28416	gi|91090886|ref|XP_973247.1|	6.42837e-29	PREDICTED: similar to E3 ubiquitin-protein ligase HECW2 (HECT, C2 and WW domain-containing protein 2) (NEDD4-like E3 ubiquitin-protein ligase 2) [Tribolium castaneum]
T2_28418	gi|270014204|gb|EFA10652.1|	1.22144e-149	hypothetical protein TcasGA2_TC016289 [Tribolium castaneum]
T2_28423	gi|134001247|gb|ABO45233.1|	1.38648e-69	reverse transcriptase [Ostrinia nubilalis]
T2_28428	gi|270014917|gb|EFA11365.1|	1.96437e-147	hypothetical protein TcasGA2_TC011522 [Tribolium castaneum]
T2_28441	gi|270005158|gb|EFA01606.1|	2.75254e-34	hypothetical protein TcasGA2_TC007172 [Tribolium castaneum]
T2_28445	gi|312384149|gb|EFR28946.1|	6.67659e-177	hypothetical protein AND_02476 [Anopheles darlingi]
T2_28446	gi|157138541|ref|XP_001664245.1|	2.52444e-56	hypothetical protein AaeL_AAEL014023 [Aedes aegypti]
T2_28448	gi|270011899|gb|EFA08347.1|	8.38626e-29	hypothetical protein TcasGA2_TC005990 [Tribolium castaneum]
T2_28449	gi|110773134|ref|XP_001123286.1|	1.18959e-32	PREDICTED: similar to tankyrase CG4719-PA, partial [Apis mellifera]
T2_2845	gi|307167666|gb|EFN61169.1|	1.5805e-07	Uncharacterized protein KIAA1797 [Camponotus floridanus]
T2_28452	gi|195160607|ref|XP_002021166.1|	2.24165e-107	GL24962 [Drosophila persimilis]
T2_28455	gi|321461461|gb|EFX72493.1|	1.02634e-41	hypothetical protein DAPPUDRAFT_308250 [Daphnia pulex]
T2_28456	gi|270002190|gb|EEZ98637.1|	8.81009e-99	hypothetical protein TcasGA2_TC001165 [Tribolium castaneum]
T2_28467	gi|157137465|ref|XP_001664001.1|	2.27165e-13	hypothetical protein AaeL_AAEL013812 [Aedes aegypti]
T2_28469	gi|270002510|gb|EEZ98957.1|	3.23483e-08	hypothetical protein TcasGA2_TC004811 [Tribolium castaneum]
T2_28470	gi|170046882|ref|XP_001850974.1|	3.2071e-13	conserved hypothetical protein [Culex quinquefasciatus]
T2_28472	gi|189241560|ref|XP_001809966.1|	2.44965e-123	PREDICTED: similar to rab6 gtpase activating protein, gapcena (rabgap1 protein) [Tribolium castaneum]
T2_28475	gi|13236828|gb|AAK14793.1|	2.00384e-44	sensory appendage protein-like protein [Mamestra brassicae]
T2_28482	gi|313246582|emb|CBY35474.1|	1.93441e-134	unnamed protein product [Oikopleura dioica]
T2_28484	gi|157132749|ref|XP_001656122.1|	2.42584e-56	calcium-binding protein E63-1 [Aedes aegypti]
T2_28491	gi|260782425|ref|XP_002586288.1|	2.18578e-49	hypothetical protein BRAFLDRAFT_109288 [Branchiostoma floridae]
T2_28492	gi|157137873|ref|XP_001664054.1|	7.46077e-168	glucose transporter [Aedes aegypti]
T2_28498	gi|157126694|ref|XP_001654707.1|	2.42502e-104	ubiquitin-conjugating enzyme rad6 [Aedes aegypti]
T2_28500	gi|312375717|gb|EFR23029.1|	4.24126e-79	hypothetical protein AND_13787 [Anopheles darlingi]
T2_28505	gi|91084567|ref|XP_973731.1|	5.55498e-31	PREDICTED: similar to sugar transporter [Tribolium castaneum]
T2_28508	gi|301153727|gb|ADK66276.1|	2.65345e-51	neuropeptide F [Helicoverpa zea]
T2_28509	gi|299930719|gb|ADJ58575.1|	4.05892e-43	seminal fluid protein HACP037 [Heliconius melpomene]
T2_28510	gi|299930719|gb|ADJ58575.1|	5.46316e-81	seminal fluid protein HACP037 [Heliconius melpomene]
T2_28511	gi|229487385|emb|CAY54152.1|	6.70425e-113	unnamed protein product [Heliconius melpomene]
T2_28513	gi|322779990|gb|EFZ09785.1|	1.38338e-11	hypothetical protein SINV_02483 [Solenopsis invicta]
T2_28516	gi|91080419|ref|XP_968050.1|	0	PREDICTED: similar to CG5287 CG5287-PA [Tribolium castaneum]
T1_14562	gi|170050027|ref|XP_001859059.1|	1.79801e-28	nadph oxidase [Culex quinquefasciatus]
T1_14580	gi|316961708|gb|EFV48375.1|	3.56549e-09	conserved hypothetical protein [Trichinella spiralis]
T1_14589	gi|15213818|gb|AAK92184.1|AF400212_1	9.45818e-103	AF400212_1 ribosomal protein S15 [Spodoptera frugiperda]
T1_14593	gi|242021674|ref|XP_002431269.1|	2.68865e-20	glutamate receptor, ionotropic kainate 2 precursor, putative [Pediculus humanus corporis]
T1_14608	gi|193872573|gb|ACF23017.1|	2.7332e-32	heat shock protein 70 [Cryptosporidium felis]
T1_1461	gi|270005027|gb|EFA01475.1|	4.92661e-11	hypothetical protein TcasGA2_TC007024 [Tribolium castaneum]
T1_14622	gi|195138140|ref|XP_002012609.1|	1.05437e-35	GI11275 [Drosophila mojavensis]
T1_14623	gi|68697272|emb|CAJ14165.1|	5.37039e-33	BEL12_AG transposon polyprotein [Anopheles gambiae]
T1_14629	gi|195996775|ref|XP_002108256.1|	1.05898e-26	hypothetical protein TRIADDRAFT_52558 [Trichoplax adhaerens]
T1_14638	gi|156550659|ref|XP_001605115.1|	7.90412e-28	PREDICTED: similar to poly(adp-ribose) glycohydrolase [Nasonia vitripennis]
T1_14645	gi|167522575|ref|XP_001745625.1|	6.64496e-15	hypothetical protein [Monosiga brevicollis MX1]
T1_14659	gi|322504193|emb|CAM36808.2|	2.4443e-10	hypothetical protein LBRM_03_0720 [Leishmania braziliensis MHOM/BR/75/M2904]
T1_14660	gi|270010347|gb|EFA06795.1|	3.97577e-15	hypothetical protein TcasGA2_TC009733 [Tribolium castaneum]
T1_14673	gi|193627248|ref|XP_001952705.1|	7.04288e-29	PREDICTED: similar to pitrilysin metalloprotease 1 [Acyrthosiphon pisum]
T1_14674	gi|158287929|ref|XP_564036.3|	1.51595e-16	AGAP010892-PA [Anopheles gambiae str. PEST]
T1_14681	gi|270003365|gb|EEZ99812.1|	4.44455e-43	hypothetical protein TcasGA2_TC002592 [Tribolium castaneum]
T1_1469	gi|310893425|gb|ADP37708.1|	1.16886e-53	glucose transporter [Bombyx mori]
T1_14696	gi|160333249|ref|NP_001103812.1|	2.14288e-13	aldehyde oxidase 1 [Bombyx mori]
T1_14705	gi|157133855|ref|XP_001663042.1|	6.56142e-114	hypothetical protein AaeL_AAEL012910 [Aedes aegypti]
T1_1471	gi|320163720|gb|EFW40619.1|	1.35782e-50	ABC transporter [Capsaspora owczarzaki ATCC 30864]
T1_14732	gi|270009644|gb|EFA06092.1|	5.98864e-18	hypothetical protein TcasGA2_TC008934 [Tribolium castaneum]
T1_14736	gi|159153398|gb|ABW93207.1|	1.16229e-14	CG1468-PA [Drosophila melanogaster]
T1_14743	gi|241831489|ref|XP_002414860.1|	3.6695e-37	apoptosis-promoting RNA-binding protein TIA-1/TIAR, putative [Ixodes scapularis]
T1_1475	gi|156372923|ref|XP_001629284.1|	1.81422e-103	predicted protein [Nematostella vectensis]
T1_14750	gi|270004998|gb|EFA01446.1|	6.354e-31	hypothetical protein TcasGA2_TC030754 [Tribolium castaneum]
T1_14754	gi|158287515|ref|XP_309523.4|	4.66655e-72	AGAP011123-PA [Anopheles gambiae str. PEST]
T1_14757	gi|156333684|ref|XP_001619387.1|	1.6936e-06	hypothetical protein NEMVEDRAFT_v1g224236 [Nematostella vectensis]
T1_14790	gi|118792853|ref|XP_320537.3|	2.00101e-88	AGAP011994-PA [Anopheles gambiae str. PEST]
T1_14796	gi|260907912|gb|ACX53757.1|	1.46473e-129	DUF233 protein [Heliothis virescens]
T1_148	gi|270011243|gb|EFA07691.1|	1.53303e-09	hypothetical protein TcasGA2_TC030765 [Tribolium castaneum]
T1_14818	gi|307188881|gb|EFN73430.1|	2.0985e-06	hypothetical protein EAG_11705 [Camponotus floridanus]
T1_14838	gi|156392239|ref|XP_001635956.1|	1.05056e-09	predicted protein [Nematostella vectensis]
T1_1484	gi|270015454|gb|EFA11902.1|	2.54059e-13	hypothetical protein TcasGA2_TC004059 [Tribolium castaneum]
T1_14865	gi|261327411|emb|CBH10386.1|	2.83334e-69	V-type ATPase, A subunit, putative [Trypanosoma brucei gambiense DAL972]
T1_14866	gi|239791896|dbj|BAH72354.1|	3.56802e-96	ACYPI002584 [Acyrthosiphon pisum]
T1_14889	gi|221124334|ref|XP_002162424.1|	7.08337e-31	PREDICTED: similar to Valyl-tRNA synthetase [Hydra magnipapillata]
T1_14890	gi|270011755|gb|EFA08203.1|	3.1251e-20	hypothetical protein TcasGA2_TC005830 [Tribolium castaneum]
T1_14901	gi|270015858|gb|EFA12306.1|	5.60762e-28	hypothetical protein TcasGA2_TC016101 [Tribolium castaneum]
T1_14903	gi|29501764|gb|AAO75039.1|	1.63584e-77	chymotrypsin precursor [Spodoptera frugiperda]
T1_14910	gi|152149046|pdb|2EI9|A	2.24661e-20	A Chain A, Crystal Structure Of R1bm Endonuclease Domain
T1_14914	gi|91089501|ref|XP_970071.1|	3.5203e-48	PREDICTED: similar to CG11095 CG11095-PA [Tribolium castaneum]
T1_14915	gi|322498968|emb|CBZ34040.1|	6.52478e-30	unnamed protein product [Leishmania donovani BPK282A1]
T1_14919	gi|218783306|dbj|BAH03677.1|	5.36478e-90	putative VPS9-ankyrin repeat-containing protein [Bombyx mori]
T1_14921	gi|281211523|gb|EFA85685.1|	1.01838e-17	S-adenosylmethionine decarboxylase [Polysphondylium pallidum PN500]
T1_14925	gi|163838586|dbj|BAF95807.1|	3.27349e-10	sid-1-like protein2 [Bombyx mori]
T1_14944	gi|118382778|ref|XP_001024545.1|	1.57355e-21	Phosphatidylinositol 3- and 4-kinase family protein [Tetrahymena thermophila]
T1_14946	gi|156968305|gb|ABU98624.1|	1.81212e-156	protease [Helicoverpa armigera]
T1_14953	gi|91084569|ref|XP_973763.1|	2.28225e-10	PREDICTED: similar to sugar transporter [Tribolium castaneum]
T1_14954	gi|270017248|gb|EFA13694.1|	4.23303e-52	hypothetical protein TcasGA2_TC002041 [Tribolium castaneum]
T1_14955	gi|270008864|gb|EFA05312.1|	8.59233e-33	hypothetical protein TcasGA2_TC015470 [Tribolium castaneum]
T1_14957	gi|91076374|ref|XP_967954.1|	1.29433e-12	PREDICTED: similar to rCG33581 [Tribolium castaneum]
T1_14959	gi|195380479|ref|XP_002048998.1|	2.34023e-46	GJ21005 [Drosophila virilis]
T1_14966	gi|296940218|gb|ADH95416.1|	1.85907e-98	enolase [Steinernema feltiae]
T1_14970	gi|270015173|gb|EFA11621.1|	3.12119e-19	hypothetical protein TcasGA2_TC030686 [Tribolium castaneum]
T1_14974	gi|270001933|gb|EEZ98380.1|	8.41601e-21	hypothetical protein TcasGA2_TC000840 [Tribolium castaneum]
T1_1498	gi|221111979|ref|XP_002161180.1|	3.04578e-49	PREDICTED: similar to predicted protein [Hydra magnipapillata]
T1_14983	gi|294941612|ref|XP_002783152.1|	1.15795e-07	hypothetical protein Pmar_PMAR023272 [Perkinsus marinus ATCC 50983]
T1_14991	gi|195451946|ref|XP_002073145.1|	1.21309e-17	GK13972 [Drosophila willistoni]
T1_14992	gi|195584481|ref|XP_002082033.1|	1.71805e-18	GD11342 [Drosophila simulans]
T1_15008	gi|313232459|emb|CBY24127.1|	4.75807e-19	unnamed protein product [Oikopleura dioica]
T1_15011	gi|221104647|ref|XP_002160802.1|	1.31392e-41	PREDICTED: hypothetical protein, partial [Hydra magnipapillata]
T1_15014	gi|160550163|gb|ABX44786.1|	1.50548e-77	putative 40S ribosomal protein RPS14 [Flustra foliacea]
T1_15016	gi|262034617|gb|ACY06933.1|	2.1317e-07	putative cuticle protein CPH38 [Bombyx mori]
T1_15027	gi|8037817|gb|AAF71516.1|AF233729_1	2.13424e-18	AF233729_1 AiC5 chymotrypsinogen [Agrotis ipsilon]
T1_15040	gi|307186320|gb|EFN71974.1|	4.8498e-37	Glucose dehydrogenase [acceptor] [Camponotus floridanus]
T1_15045	gi|91080157|ref|XP_969697.1|	6.69413e-93	PREDICTED: similar to phospholipase D [Tribolium castaneum]
T1_15057	gi|170033822|ref|XP_001844775.1|	1.17001e-07	conserved hypothetical protein [Culex quinquefasciatus]
T1_15058	gi|321149947|gb|ADW66121.1|	5.56391e-32	Hsp60 [Schmidtea mediterranea]
T1_15060	gi|294846844|gb|ADF43495.1|	7.95738e-63	carboxyl/choline esterase [Helicoverpa armigera]
T1_15061	gi|270002255|gb|EEZ98702.1|	6.34758e-13	hypothetical protein TcasGA2_TC001241 [Tribolium castaneum]
T1_15064	gi|29165392|gb|AAO65575.1|	7.40732e-33	moling [Manduca sexta]
T1_15068	gi|195167213|ref|XP_002024428.1|	1.74062e-08	GL15873 [Drosophila persimilis]
T1_15077	gi|170070437|ref|XP_001869580.1|	6.00258e-23	conserved hypothetical protein [Culex quinquefasciatus]
T1_15082	gi|239985451|ref|NP_001155264.1|	9.76887e-22	hypothetical protein LOC100302108 [Bombyx mori]
T1_15083	gi|307200213|gb|EFN80507.1|	1.79082e-36	Sec1 family domain-containing protein 2 [Harpegnathos saltator]
T1_15089	gi|194743256|ref|XP_001954116.1|	4.26229e-13	GF18112 [Drosophila ananassae]
T1_15099	gi|294846798|gb|ADF43472.1|	5.58787e-19	carboxyl/choline esterase CCE006c [Helicoverpa armigera]
T1_15119	gi|196012588|ref|XP_002116156.1|	2.08988e-23	hypothetical protein TRIADDRAFT_30536 [Trichoplax adhaerens]
T1_15144	gi|311334482|emb|CBN08622.1|	3.30657e-73	ribosomal protein L12 [Microcosmus squamiger]
T1_15154	gi|270014451|gb|EFA10899.1|	4.72791e-07	hypothetical protein TcasGA2_TC001724 [Tribolium castaneum]
T2_28523	gi|166429524|ref|NP_001107631.1|	1.68955e-96	abdominal A isoform S [Bombyx mori]
T2_28524	gi|322802272|gb|EFZ22668.1|	1.12596e-155	hypothetical protein SINV_05196 [Solenopsis invicta]
T2_28525	gi|294933049|ref|XP_002780572.1|	4.42133e-28	Heterogeneous nuclear ribonucleoprotein D0, putative [Perkinsus marinus ATCC 50983]
T2_2853	gi|221126273|ref|XP_002164412.1|	5.36836e-19	PREDICTED: similar to phosphoenol pyruvate carboxykinase [Hydra magnipapillata]
T2_28531	gi|157167417|ref|XP_001653915.1|	5.35641e-32	hypothetical protein AaeL_AAEL009647 [Aedes aegypti]
T2_28532	gi|193875800|gb|ACF24536.1|	4.44207e-66	light harvesting complex protein LHCII-1 [Gymnochlora stellata]
T2_28534	gi|195123498|ref|XP_002006242.1|	1.12419e-31	GI20937 [Drosophila mojavensis]
T2_28537	gi|268571521|ref|XP_002641071.1|	1.44266e-21	Hypothetical protein CBG22491 [Caenorhabditis briggsae]
T2_28539	gi|307207075|gb|EFN84884.1|	8.78023e-38	Protein diaphanous [Harpegnathos saltator]
T2_28550	gi|91085415|ref|XP_967672.1|	6.89667e-65	PREDICTED: similar to CG11166 CG11166-PD [Tribolium castaneum]
T2_28553	gi|157120762|ref|XP_001659760.1|	2.6246e-73	hypothetical protein AaeL_AAEL001619 [Aedes aegypti]
T2_28557	gi|270016275|gb|EFA12721.1|	1.00057e-15	hypothetical protein TcasGA2_TC002356 [Tribolium castaneum]
T2_28559	gi|157130502|ref|XP_001661901.1|	2.19081e-15	DNA mismatch repair protein muts [Aedes aegypti]
T2_28565	gi|270010213|gb|EFA06661.1|	1.21629e-44	hypothetical protein TcasGA2_TC009587 [Tribolium castaneum]
T2_28568	gi|189237363|ref|XP_970443.2|	2.19535e-09	PREDICTED: similar to kismet CG3696-PA [Tribolium castaneum]
T2_28574	gi|156542405|ref|XP_001601139.1|	2.64514e-70	PREDICTED: similar to Phosphorylated adaptor for RNA export, putative [Nasonia vitripennis]
T2_28576	gi|91795210|gb|ABE60886.1|	0	cytochrome p450 6B6 [Helicoverpa armigera]
T2_28584	gi|39655053|gb|AAR29602.1|	1.59982e-63	pattern recognition serine proteinase precursor [Manduca sexta]
T2_28585	gi|194022542|gb|ACF32779.1|	2.55197e-73	hairy [Tribolium confusum]
T2_28587	gi|170041076|ref|XP_001848303.1|	1.89735e-09	oviductin [Culex quinquefasciatus]
T2_28597	gi|291228904|ref|XP_002734413.1|	2.17502e-44	PREDICTED: zinc finger protein 111-like [Saccoglossus kowalevskii]
T2_28598	gi|195080607|ref|XP_001997293.1|	2.04301e-68	GH24709 [Drosophila grimshawi]
T2_28601	gi|91077384|ref|XP_975249.1|	9.26439e-93	PREDICTED: similar to Protoporphyrinogen IX oxidase, putative [Tribolium castaneum]
T2_28604	gi|321455338|gb|EFX66474.1|	1.95472e-09	hypothetical protein DAPPUDRAFT_302685 [Daphnia pulex]
T2_28606	gi|307198083|gb|EFN79136.1|	1.94e-30	hypothetical protein EAI_11719 [Harpegnathos saltator]
T2_28607	gi|157131157|ref|XP_001662144.1|	1.6826e-52	nedd8-conjugating enzyme nce2 [Aedes aegypti]
T2_2861	gi|119552594|gb|ABL84200.1|	1.07755e-49	14-3-3-like protein [Physarum polycephalum]
T2_28617	gi|229893777|gb|ACQ90246.1|	7.78477e-115	intersex-like protein [Maruca vitrata]
T2_28624	gi|260794577|ref|XP_002592285.1|	8.70951e-28	hypothetical protein BRAFLDRAFT_207090 [Branchiostoma floridae]
T2_28627	gi|223071|prf||0501276A	0	0501276A actin
T2_28628	gi|157412324|ref|NP_001098702.1|	7.73935e-130	nanos-like protein [Bombyx mori]
T2_28629	gi|189237795|ref|XP_972962.2|	1.26716e-104	PREDICTED: similar to tata-box binding protein [Tribolium castaneum]
T2_28632	gi|270012248|gb|EFA08696.1|	1.47516e-72	hypothetical protein TcasGA2_TC006367 [Tribolium castaneum]
T2_28633	gi|158291754|ref|XP_313294.4|	4.65301e-97	AGAP003547-PA [Anopheles gambiae str. PEST]
T2_28634	gi|299930633|gb|ADJ58532.1|	2.99815e-64	seminal fluid protein HACP030 [Heliconius erato]
T2_28637	gi|45550364|ref|NP_610190.2|	2.66394e-07	CG7881 [Drosophila melanogaster]
T2_28638	gi|307213971|gb|EFN89194.1|	1.37086e-39	Transcription elongation factor SPT5 [Harpegnathos saltator]
T2_2864	gi|170032115|ref|XP_001843928.1|	3.37771e-18	72 kDa inositol polyphosphate 5-phosphatase [Culex quinquefasciatus]
T2_28641	gi|91089979|ref|XP_973921.1|	1.27056e-121	PREDICTED: similar to AGAP008310-PA [Tribolium castaneum]
T2_28645	gi|110758091|ref|XP_001120253.1|	6.12945e-84	PREDICTED: similar to CG5454-PA [Apis mellifera]
T2_28647	gi|270016900|gb|EFA13346.1|	1.06224e-16	hypothetical protein TcasGA2_TC002325 [Tribolium castaneum]
T2_2865	gi|48994594|gb|AAT48004.1|	2.29457e-11	rhodopsin [Architeuthis sp. JMS-2004]
T2_2866	gi|391657|dbj|BAA01703.1|	3.23292e-24	unnamed protein product [Drosophila simulans]
T2_28662	gi|125660394|gb|ABN49425.1|	0	IP18554p [Drosophila melanogaster]
T2_28669	gi|112983886|ref|NP_001036853.1|	3.05839e-110	elongation factor 1 delta [Bombyx mori]
T2_2867	gi|316965697|gb|EFV50377.1|	7.95093e-08	putative PAP2 family protein [Trichinella spiralis]
T2_28683	gi|123455566|ref|XP_001315526.1|	2.19872e-13	hypothetical protein [Trichomonas vaginalis G3]
T2_28684	gi|312384480|gb|EFR29202.1|	7.44628e-27	hypothetical protein AND_02062 [Anopheles darlingi]
T2_28687	gi|21430916|gb|AAM51136.1|	3.01342e-60	SD26211p [Drosophila melanogaster]
T2_28689	gi|156542532|ref|XP_001599934.1|	8.78565e-83	PREDICTED: similar to anterior fat body protein [Nasonia vitripennis]
T2_28690	gi|307171452|gb|EFN63296.1|	7.25133e-16	hypothetical protein EAG_03142 [Camponotus floridanus]
T2_28693	gi|112982820|ref|NP_001037542.1|	0	L-threonine dehydrogenase [Bombyx mori]
T2_28695	gi|195169103|ref|XP_002025367.1|	1.6641e-22	GL12298 [Drosophila persimilis]
T2_28696	gi|170030976|ref|XP_001843363.1|	1.69041e-141	alkaline phosphatase [Culex quinquefasciatus]
T2_2870	gi|320170591|gb|EFW47490.1|	1.65774e-28	soluble acid invertase [Capsaspora owczarzaki ATCC 30864]
T2_28701	gi|289739873|gb|ADD18684.1|	1.57451e-20	hypothetical conserved protein [Glossina morsitans morsitans]
T2_28702	gi|242020071|ref|XP_002430480.1|	2.08406e-17	conserved hypothetical protein [Pediculus humanus corporis]
T2_28703	gi|241707520|ref|XP_002412013.1|	3.17114e-16	conserved hypothetical protein [Ixodes scapularis]
T2_28705	gi|307179548|gb|EFN67862.1|	1.26716e-07	Guanine nucleotide-releasing factor 2 [Camponotus floridanus]
T2_28716	gi|270007630|gb|EFA04078.1|	5.27591e-62	hypothetical protein TcasGA2_TC014312 [Tribolium castaneum]
T2_28730	gi|170051969|ref|XP_001862008.1|	3.41328e-16	predicted protein [Culex quinquefasciatus]
T2_28731	gi|322795815|gb|EFZ18494.1|	1.08449e-142	hypothetical protein SINV_13218 [Solenopsis invicta]
T2_28744	gi|322799185|gb|EFZ20615.1|	6.76601e-110	hypothetical protein SINV_05916 [Solenopsis invicta]
T2_28745	gi|66503909|ref|XP_394284.2|	1.74971e-176	PREDICTED: similar to Ubiquitin ligase SIAH1 (Seven in absentia homolog 1) (Siah-1) (Siah-1a) [Apis mellifera]
T2_28746	gi|114052020|ref|NP_001040445.1|	4.70815e-178	tropomyosin-1 [Bombyx mori]
T2_28749	gi|270001446|gb|EEZ97893.1|	1.72866e-20	hypothetical protein TcasGA2_TC000275 [Tribolium castaneum]
T2_28763	gi|242016119|ref|XP_002428683.1|	1.84169e-44	10 kDa heat shock protein, putative [Pediculus humanus corporis]
T2_28773	gi|91077988|ref|XP_968808.1|	7.38997e-29	PREDICTED: similar to ribonuclease p/mrp subunit [Tribolium castaneum]
T2_28779	gi|312374321|gb|EFR21897.1|	0	hypothetical protein AND_16075 [Anopheles darlingi]
T2_28780	gi|153791409|ref|NP_001093290.1|	5.31902e-60	mitochondrial 28S ribosomal protein S18c [Bombyx mori]
T2_28781	gi|189236662|ref|XP_970852.2|	3.50916e-84	PREDICTED: similar to conserved hypothetical protein [Tribolium castaneum]
T2_28784	gi|242010845|ref|XP_002426169.1|	6.71131e-15	phosphatidylethanolamine-binding protein, putative [Pediculus humanus corporis]
T2_28786	gi|307563506|gb|ADN52338.1|	1.32357e-33	serpin-2 [Bombyx mandarina]
T2_28787	gi|193875804|gb|ACF24538.1|	1.917e-35	light harvesting complex protein LHCII-3 [Gymnochlora stellata]
T2_28788	gi|195450072|ref|XP_002072352.1|	2.18455e-19	GK22796 [Drosophila willistoni]
T2_28793	gi|307179302|gb|EFN67674.1|	3.35072e-104	Stress-activated map kinase-interacting protein 1 [Camponotus floridanus]
T2_28797	gi|170032403|ref|XP_001844071.1|	2.58855e-103	E3 ubiquitin-protein ligase HECTD1 [Culex quinquefasciatus]
T2_28798	gi|189237751|ref|XP_001812575.1|	1.35858e-87	PREDICTED: similar to sorting nexin 13 [Tribolium castaneum]
T2_28799	gi|189237751|ref|XP_001812575.1|	1.36137e-84	PREDICTED: similar to sorting nexin 13 [Tribolium castaneum]
T2_28800	gi|289739545|gb|ADD18520.1|	2.17574e-146	uncharacterized conserved protein [Glossina morsitans morsitans]
T2_28802	gi|91078510|ref|XP_969463.1|	1.40272e-22	PREDICTED: similar to CG4557 CG4557-PA [Tribolium castaneum]
T2_28805	gi|170046320|ref|XP_001850718.1|	3.05024e-35	conserved hypothetical protein [Culex quinquefasciatus]
T2_28819	gi|307192145|gb|EFN75473.1|	3.4005e-07	Interferon-related developmental regulator 1 [Harpegnathos saltator]
T2_28823	gi|144952784|gb|ABP04046.1|	2.4632e-31	glutathione peroxidase-like protein [Crassostrea ariakensis]
T2_28825	gi|198423585|ref|XP_002120845.1|	4.66675e-19	PREDICTED: hypothetical protein [Ciona intestinalis]
T2_28829	gi|170063054|ref|XP_001866937.1|	2.66827e-35	scavenger receptor cysteine-rich protein [Culex quinquefasciatus]
T2_2884	gi|193875754|gb|ACF24513.1|	2.1035e-20	myb domain containing transcription regulator [Gymnochlora stellata]
T2_28846	gi|66532874|ref|XP_623769.1|	2.47442e-84	PREDICTED: similar to de-etiolated homolog 1 [Apis mellifera]
T2_28853	gi|242024106|ref|XP_002432471.1|	1.14523e-154	conserved hypothetical protein [Pediculus humanus corporis]
T2_28858	gi|91095247|ref|XP_971196.1|	8.73505e-85	PREDICTED: similar to vacuolar protein sorting vps16 [Tribolium castaneum]
T2_28867	gi|91087223|ref|XP_975486.1|	2.73237e-48	PREDICTED: similar to tuberin [Tribolium castaneum]
T2_28868	gi|114053247|ref|NP_001040285.1|	5.6497e-06	uridine-cytidine kinase 2 [Bombyx mori]
T2_28872	gi|307192442|gb|EFN75658.1|	0	Endothelin-converting enzyme 1 [Harpegnathos saltator]
T2_28874	gi|270009136|gb|EFA05584.1|	6.04967e-10	hypothetical protein TcasGA2_TC015787 [Tribolium castaneum]
T2_28880	gi|124076981|sp|P00037.2|CYC_SAMCY	6.73373e-69	CYC_SAMCY RecName: Full=Cytochrome c
T2_28884	gi|114052957|ref|NP_001040117.1|	1.30628e-126	dynactin 4 protein [Bombyx mori]
T2_28899	gi|62913889|gb|AAY21920.1|	8.05774e-149	cytochrome P450 [Helicoverpa armigera]
T2_2890	gi|225710300|gb|ACO10996.1|	1.96336e-19	3-oxoacyl-acyl-carrier-protein reductase [Caligus rogercresseyi]
T2_28917	gi|66523982|ref|XP_393981.2|	6.98217e-124	PREDICTED: similar to transformation/transcription domain-associated protein isoform 1 [Apis mellifera]
T2_28918	gi|307201306|gb|EFN81153.1|	1.53655e-12	Uncharacterized protein C20orf112-like protein [Harpegnathos saltator]
T2_28920	gi|91077058|ref|XP_968505.1|	0	PREDICTED: similar to karyopherin alpha 6 [Tribolium castaneum]
T2_28922	gi|270001147|gb|EEZ97594.1|	6.34893e-112	hypothetical protein TcasGA2_TC011458 [Tribolium castaneum]
T2_28923	gi|72157439|ref|XP_798439.1|	2.73756e-14	PREDICTED: similar to Fanconi anemia complementation group D2, partial [Strongylocentrotus purpuratus]
T2_28924	gi|32307462|gb|AAP79136.1|	1.72172e-111	ATP synthase gamma subunit [Bigelowiella natans]
T2_28929	gi|156548444|ref|XP_001604986.1|	5.74569e-31	PREDICTED: hypothetical protein [Nasonia vitripennis]
T2_28931	gi|313246956|emb|CBY35802.1|	2.37309e-08	unnamed protein product [Oikopleura dioica]
T2_28933	gi|157123536|ref|XP_001660191.1|	2.40023e-62	tmc6 protein (evin) [Aedes aegypti]
T2_28936	gi|91088359|ref|XP_971758.1|	8.15353e-77	PREDICTED: similar to Mod(mdg4)-heS00531 [Tribolium castaneum]
T2_28955	gi|66535769|ref|XP_623944.1|	2.7677e-113	PREDICTED: similar to CG6428-PA [Apis mellifera]
T2_28977	gi|17556242|ref|NP_497198.1|	3.5927e-07	hypothetical protein Y55B1BR.3 [Caenorhabditis elegans]
T2_28978	gi|157112576|ref|XP_001657573.1|	4.98905e-132	exonuclease [Aedes aegypti]
T2_28980	gi|221505769|gb|EEE31414.1|	7.80964e-28	starch binding domain-containing protein, putative [Toxoplasma gondii VEG]
T2_28982	gi|195169055|ref|XP_002025343.1|	2.89374e-57	GL12170 [Drosophila persimilis]
T2_28994	gi|260234113|dbj|BAI44279.1|	8.24151e-23	cysteine proteinase inhibitor precursor [Manduca sexta]
T2_29004	gi|189235656|ref|XP_969467.2|	5.41827e-64	PREDICTED: similar to conserved hypothetical protein [Tribolium castaneum]
T2_29008	gi|260831380|ref|XP_002610637.1|	7.28974e-18	hypothetical protein BRAFLDRAFT_202599 [Branchiostoma floridae]
T2_29015	gi|91091908|ref|XP_966621.1|	6.31396e-124	PREDICTED: similar to CG7993 CG7993-PA [Tribolium castaneum]
T2_29017	gi|32307580|gb|AAP79195.1|	4.56363e-165	phosphoglycerate kinase 1 [Bigelowiella natans]
T2_29026	gi|183979372|dbj|BAG30738.1|	0	troponin T [Papilio xuthus]
T2_29027	gi|241655487|ref|XP_002411391.1|	2.9542e-13	hypothetical protein IscW_ISCW009868 [Ixodes scapularis]
T2_2903	gi|189502824|gb|ACE06793.1|	1.28664e-56	unknown [Schistosoma japonicum]
T2_29030	gi|268370155|ref|NP_001161257.1|	2.1442e-175	polypeptide GalNAc transferase 6-like [Tribolium castaneum]
T2_29049	gi|215820602|ref|NP_001135960.1|	7.06336e-151	uridine diphosphate glucosyltransferase [Bombyx mori]
T2_29051	gi|170049630|ref|XP_001857861.1|	9.93233e-33	acidic mammalian chitinase [Culex quinquefasciatus]
T2_29052	gi|242011547|ref|XP_002426510.1|	1.10036e-07	conserved hypothetical protein [Pediculus humanus corporis]
T2_29054	gi|322799344|gb|EFZ20732.1|	1.29364e-55	hypothetical protein SINV_80183 [Solenopsis invicta]
T2_29055	gi|91094115|ref|XP_968023.1|	0	PREDICTED: similar to importin (ran-binding protein) [Tribolium castaneum]
T2_29060	gi|66517180|ref|XP_624479.1|	2.5099e-35	PREDICTED: similar to mitochondrial ribosomal protein L14 CG14048-PA [Apis mellifera]
T2_29066	gi|307204028|gb|EFN82932.1|	7.17586e-17	Eukaryotic translation initiation factor 4E transporter [Harpegnathos saltator]
T2_29069	gi|215820602|ref|NP_001135960.1|	1.18177e-180	uridine diphosphate glucosyltransferase [Bombyx mori]
T2_2907	gi|313238121|emb|CBY13219.1|	7.63567e-38	unnamed protein product [Oikopleura dioica]
T2_29070	gi|290563476|ref|NP_001166738.1|	6.43723e-163	cuticular protein RR-1 motif 10 [Bombyx mori]
T2_29077	gi|270011198|gb|EFA07646.1|	3.44228e-78	hypothetical protein TcasGA2_TC030549 [Tribolium castaneum]
T2_29078	gi|270007083|gb|EFA03531.1|	4.64262e-52	hypothetical protein TcasGA2_TC013534 [Tribolium castaneum]
T2_29082	gi|91082805|ref|XP_968057.1|	7.10812e-66	PREDICTED: similar to UDP-Gal:betaGal beta 1,3-galactosyltransferase polypeptide 6 [Tribolium castaneum]
T2_29085	gi|464959|sp|P35046.1|TRYB_MANSE	3.21843e-41	TRYB_MANSE RecName: Full=Trypsin, alkaline B; Flags: Precursor
T2_2909	gi|260801585|ref|XP_002595676.1|	1.31552e-09	hypothetical protein BRAFLDRAFT_64810 [Branchiostoma floridae]
T2_29090	gi|194872646|ref|XP_001973054.1|	1.42816e-19	GG15878 [Drosophila erecta]
T2_29100	gi|56462138|gb|AAV91352.1|	8.50212e-138	hypothetical protein 1 [Lonomia obliqua]
T2_29101	gi|66519484|ref|XP_623559.1|	2.10878e-20	PREDICTED: similar to CG3838-PB, isoform B isoform 2 [Apis mellifera]
T2_29107	gi|110762477|ref|XP_625082.2|	6.57275e-11	PREDICTED: similar to CG18041-PA [Apis mellifera]
T2_29108	gi|307168396|gb|EFN61565.1|	2.39508e-24	Uncharacterized protein C12orf41-like protein [Camponotus floridanus]
T2_29115	gi|193608349|ref|XP_001949260.1|	0	PREDICTED: similar to DEAD/H (Asp-Glu-Ala-Asp/His) box polypeptide 11 (CHL1-like helicase homolog, S. cerevisiae) [Acyrthosiphon pisum]
T2_29116	gi|255652897|ref|NP_001157389.1|	9.62824e-17	cold-related protein [Bombyx mori]
T2_29119	gi|84801|pir||S08405	4.49651e-40	S08405 hypothetical protein 2 - silkworm transposon mag
T2_29124	gi|91079170|ref|XP_967650.1|	2.99971e-111	PREDICTED: similar to viral IAP-associated factor, putative [Tribolium castaneum]
T2_29127	gi|114052320|ref|NP_001040512.1|	3.84522e-169	dullard-like protein [Bombyx mori]
T2_29130	gi|194863443|ref|XP_001970443.1|	2.23598e-10	GG10631 [Drosophila erecta]
T2_29133	gi|157118369|ref|XP_001659081.1|	2.67896e-102	hypothetical protein AaeL_AAEL008275 [Aedes aegypti]
T2_29144	gi|242025118|ref|XP_002432973.1|	6.9749e-114	T-box protein, putative [Pediculus humanus corporis]
T2_29146	gi|112983696|ref|NP_001037323.1|	2.42783e-37	squid protein homologue [Bombyx mori]
T2_29149	gi|312377663|gb|EFR24438.1|	6.76069e-18	hypothetical protein AND_10969 [Anopheles darlingi]
T2_29155	gi|124803578|ref|XP_001347761.1|	2.31558e-11	MIF4G domain containing protein [Plasmodium falciparum 3D7]
T2_29158	gi|195131217|ref|XP_002010047.1|	9.86749e-52	GI14904 [Drosophila mojavensis]
T2_29159	gi|242006884|ref|XP_002424272.1|	2.18666e-69	multiple pdz domain protein, putative [Pediculus humanus corporis]
T2_29160	gi|170595123|ref|XP_001902255.1|	2.93498e-52	U88 [Brugia malayi]
T2_29162	gi|242023556|ref|XP_002432198.1|	7.74864e-29	conserved hypothetical protein [Pediculus humanus corporis]
T2_29164	gi|189240831|ref|XP_001812109.1|	1.00322e-49	PREDICTED: similar to conserved hypothetical protein [Tribolium castaneum]
T2_29165	gi|242023556|ref|XP_002432198.1|	6.02194e-81	conserved hypothetical protein [Pediculus humanus corporis]
T2_29169	gi|194749017|ref|XP_001956936.1|	6.83487e-14	GF24314 [Drosophila ananassae]
T2_29172	gi|307205371|gb|EFN83712.1|	3.03751e-15	Protein Swiss cheese [Harpegnathos saltator]
T2_29182	gi|170589021|ref|XP_001899272.1|	1.45024e-07	hypothetical protein [Brugia malayi]
T2_29186	gi|156379514|ref|XP_001631502.1|	1.81073e-45	predicted protein [Nematostella vectensis]
T2_29195	gi|270297212|ref|NP_001161917.1|	2.45118e-45	cuticular protein analogous to peritrophins 1-F [Tribolium castaneum]
T2_29205	gi|156541361|ref|XP_001599243.1|	4.71966e-23	PREDICTED: similar to GH20109p [Nasonia vitripennis]
T2_29209	gi|91092094|ref|XP_971716.1|	3.07301e-92	PREDICTED: similar to CG5274 CG5274-PA [Tribolium castaneum]
T2_2921	gi|67084081|gb|AAY66975.1|	4.9769e-26	mitochondrial malate dehydrogenase [Ixodes scapularis]
T2_29214	gi|261335994|emb|CBH09274.1|	2.72429e-19	putative serine/threonine-protein kinase (LMTK1) [Heliconius melpomene]
T2_29217	gi|157137267|ref|XP_001663964.1|	1.41079e-08	homeobox protein nk-2 [Aedes aegypti]
T2_29219	gi|307183311|gb|EFN70180.1|	2.2581e-119	Serine/threonine-protein kinase PAK 3 [Camponotus floridanus]
T2_29225	gi|189238108|ref|XP_001814293.1|	9.02288e-60	PREDICTED: similar to abhydrolase domain containing 11 [Tribolium castaneum]
T2_29227	gi|148298843|ref|NP_001091793.1|	1.32113e-89	troponin C type IIIa-like protein [Bombyx mori]
T2_29236	gi|195378516|ref|XP_002048029.1|	2.76289e-32	GJ11574 [Drosophila virilis]
T2_29237	gi|195398449|ref|XP_002057834.1|	1.95126e-110	GJ17881 [Drosophila virilis]
T2_29242	gi|307165858|gb|EFN60218.1|	7.1689e-159	Insulin-degrading enzyme [Camponotus floridanus]
T2_29244	gi|57506558|dbj|BAD86650.1|	5.5339e-21	reverse transcriptase [Bombyx mori]
T2_29246	gi|195375799|ref|XP_002046687.1|	7.46992e-18	GJ12343 [Drosophila virilis]
T2_29253	gi|312378603|gb|EFR25135.1|	2.76059e-46	hypothetical protein AND_09812 [Anopheles darlingi]
T2_2926	gi|195356177|ref|XP_002044557.1|	1.57636e-08	GM11739 [Drosophila sechellia]
T2_29260	gi|198462916|ref|XP_001352613.2|	6.10971e-55	GA17516 [Drosophila pseudoobscura pseudoobscura]
T2_29267	gi|307201172|gb|EFN81078.1|	7.42982e-29	hypothetical protein EAI_03786 [Harpegnathos saltator]
T2_29272	gi|18447642|gb|AAL68381.1|	9.49067e-33	SD05875p [Drosophila melanogaster]
T2_29279	gi|242007258|ref|XP_002424459.1|	1.39093e-49	conserved hypothetical protein [Pediculus humanus corporis]
T2_2928	gi|325119058|emb|CBZ54610.1|	2.5991e-28	unnamed protein product [Neospora caninum Liverpool]
T2_29283	gi|307211087|gb|EFN87330.1|	0	General transcription factor IIE subunit 1 [Harpegnathos saltator]
T2_29294	gi|322789231|gb|EFZ14584.1|	2.06253e-06	hypothetical protein SINV_15477 [Solenopsis invicta]
T2_29297	gi|270305456|gb|ACZ71479.1|	1.96501e-180	hormone receptor 3 [Xestia c-nigrum]
T2_29299	gi|158294542|ref|XP_315668.4|	4.36827e-35	AGAP005650-PA [Anopheles gambiae str. PEST]
T2_29306	gi|48132665|ref|XP_396699.1|	4.68859e-105	PREDICTED: similar to Ubiquitin-conjugating enzyme E2 J2 (Non-canonical ubiquitin-conjugating enzyme 2) (NCUBE2) [Apis mellifera]
T2_29310	gi|170052299|ref|XP_001862159.1|	2.03325e-28	conserved hypothetical protein [Culex quinquefasciatus]
T2_29313	gi|170036095|ref|XP_001845901.1|	1.22031e-78	sodium-dependent phosphate transporter [Culex quinquefasciatus]
T2_29314	gi|289743127|gb|ADD20311.1|	1.86968e-19	permease of the major facilitator superfamily [Glossina morsitans morsitans]
T2_2932	gi|47027605|gb|AAT08871.1|	9.85851e-34	tyrosine recombinase [Tribolium castaneum]
T2_29327	gi|158301587|ref|XP_321259.4|	3.21044e-88	AGAP001801-PA [Anopheles gambiae str. PEST]
T2_29328	gi|312376127|gb|EFR23310.1|	5.03602e-40	hypothetical protein AND_28451 [Anopheles darlingi]
T2_29330	gi|242008511|ref|XP_002425047.1|	1.89114e-52	myosin IA, putative [Pediculus humanus corporis]
T2_29331	gi|93359255|gb|ABF13207.1|	3.29184e-34	glycine/tyrosine-rich eggshell protein [Opisthorchis viverrini]
T2_29339	gi|170065612|ref|XP_001868012.1|	3.83396e-16	zinc finger protein 248 [Culex quinquefasciatus]
T2_2934	gi|145524157|ref|XP_001447906.1|	6.3466e-10	hypothetical protein [Paramecium tetraurelia strain d4-2]
T2_29342	gi|270003026|gb|EEZ99473.1|	1.95912e-47	hypothetical protein TcasGA2_TC000046 [Tribolium castaneum]
T2_29345	gi|322788393|gb|EFZ14064.1|	2.17447e-107	hypothetical protein SINV_05711 [Solenopsis invicta]
T2_29346	gi|158605212|gb|ABW74848.1|	1.10683e-86	atet-like ABC transporter [Heliconius melpomene]
T2_29347	gi|307177772|gb|EFN66769.1|	0	Cleavage and polyadenylation specificity factor subunit 3 [Camponotus floridanus]
T2_2935	gi|221124390|ref|XP_002163630.1|	4.70924e-12	PREDICTED: similar to Dihydrofolate reductase CG14887-PB [Hydra magnipapillata]
T2_29350	gi|261335956|emb|CBH09289.1|	0	similar toCG33505 [Heliconius melpomene]
T2_29353	gi|307192505|gb|EFN75693.1|	1.7595e-83	Mitotic checkpoint serine/threonine-protein kinase BUB1 [Harpegnathos saltator]
T2_29359	gi|91095331|ref|XP_975275.1|	3.61056e-56	PREDICTED: similar to c12.2 CG12149-PA [Tribolium castaneum]
T2_2936	gi|167533983|ref|XP_001748670.1|	2.3461e-14	hypothetical protein [Monosiga brevicollis MX1]
T2_29361	gi|270011650|gb|EFA08098.1|	1.00536e-163	hypothetical protein TcasGA2_TC005702 [Tribolium castaneum]
T2_29378	gi|270016677|gb|EFA13123.1|	4.05039e-22	hypothetical protein TcasGA2_TC006837 [Tribolium castaneum]
T2_2938	gi|307197050|gb|EFN78422.1|	2.17521e-10	hypothetical protein EAI_13691 [Harpegnathos saltator]
T2_29381	gi|242025196|ref|XP_002433012.1|	1.21918e-63	mediator of RNA polymerase II transcription subunit, putative [Pediculus humanus corporis]
T2_29390	gi|307183142|gb|EFN70059.1|	2.36118e-124	Alkylated DNA repair protein alkB-like protein 4 [Camponotus floridanus]
T2_29392	gi|270000926|gb|EEZ97373.1|	3.07409e-27	hypothetical protein TcasGA2_TC011196 [Tribolium castaneum]
T2_29394	gi|66822495|ref|XP_644602.1|	3.74704e-12	MEK1 interacting protein 1 [Dictyostelium discoideum AX4]
T2_29398	gi|112982755|ref|NP_001036905.1|	5.67583e-149	myocyte enhancing factor 2 isoform A [Bombyx mori]
T2_29399	gi|156555554|ref|XP_001604219.1|	4.90897e-75	PREDICTED: similar to conserved hypothetical protein [Nasonia vitripennis]
T2_2941	gi|195430708|ref|XP_002063395.1|	5.65849e-13	GK21417 [Drosophila willistoni]
T2_29413	gi|322795273|gb|EFZ18078.1|	1.2159e-30	hypothetical protein SINV_03082 [Solenopsis invicta]
T2_29414	gi|290558792|ref|NP_001166729.1|	1.9247e-78	cuticular protein RR-1 motif 19 [Bombyx mori]
T2_29415	gi|194749017|ref|XP_001956936.1|	1.09698e-16	GF24314 [Drosophila ananassae]
T2_29419	gi|307207649|gb|EFN85287.1|	1.53331e-119	Phosphoglycerate mutase family member 5 [Harpegnathos saltator]
T2_29426	gi|261335976|emb|CBH09261.1|	8.19718e-89	HM00024 [Heliconius melpomene]
T2_29427	gi|158285979|ref|XP_308549.3|	0	AGAP007253-PB [Anopheles gambiae str. PEST]
T2_29438	gi|114050739|ref|NP_001040401.1|	2.58054e-108	N-acetyltransferase [Bombyx mori]
T2_29443	gi|91083409|ref|XP_968752.1|	1.89671e-105	PREDICTED: similar to potassium-dependent sodium-calcium exchanger [Tribolium castaneum]
T2_29447	gi|312379642|gb|EFR25849.1|	2.44579e-34	hypothetical protein AND_08448 [Anopheles darlingi]
T2_29449	gi|91083037|ref|XP_974807.1|	2.02554e-97	PREDICTED: similar to AGAP008337-PA [Tribolium castaneum]
T2_29451	gi|165875409|gb|ABY68561.1|	3.26201e-19	serpin-1 variant e [Mamestra configurata]
T2_29453	gi|151427588|tpd|FAA00351.1|	3.53823e-137	TPA: predicted dual oxidase [Anopheles gambiae]
T2_29455	gi|270001824|gb|EEZ98271.1|	1.02643e-55	hypothetical protein TcasGA2_TC000714 [Tribolium castaneum]
T2_2946	gi|21214752|emb|CAD32253.1|	1.14132e-12	gag-pol polyprotein precursor [Drosophila melanogaster]
T2_29475	gi|157117136|ref|XP_001652952.1|	5.26141e-49	translation initiation factor-3 (IF3), putative [Aedes aegypti]
T2_29488	gi|158300861|ref|XP_320678.4|	1.92777e-137	AGAP011839-PA [Anopheles gambiae str. PEST]
T2_29491	gi|264666265|gb|ACY70995.1|	2.51829e-141	manganese superoxide dismutase [Helicoverpa armigera]
T2_29492	gi|123412552|ref|XP_001304086.1|	4.54249e-12	hypothetical protein [Trichomonas vaginalis G3]
T2_295	gi|156394206|ref|XP_001636717.1|	3.76598e-14	predicted protein [Nematostella vectensis]
T2_29502	gi|294846820|gb|ADF43483.1|	3.6898e-55	carboxyl/choline esterase CCE017a [Helicoverpa armigera]
T2_29503	gi|170046934|ref|XP_001850999.1|	2.26804e-62	testis/ seletal muscle dual specificty phosphatase [Culex quinquefasciatus]
T2_29508	gi|270012674|gb|EFA09122.1|	4.34717e-08	hypothetical protein TcasGA2_TC015983 [Tribolium castaneum]
T2_29514	gi|198460618|ref|XP_002135952.1|	5.05043e-10	GA29270 [Drosophila pseudoobscura pseudoobscura]
T2_29525	gi|270008324|gb|EFA04772.1|	3.25293e-79	hypothetical protein TcasGA2_TC030698 [Tribolium castaneum]
T2_29526	gi|66500942|ref|XP_396187.2|	3.43878e-144	PREDICTED: similar to CG7741-PA isoform 1 [Apis mellifera]
T2_29528	gi|45476805|sp|P60607.1|CHB3_LYMDI	9.18356e-45	CHB3_LYMDI RecName: Full=Chorion class B protein Ld34; Flags: Precursor
T2_29531	gi|110748988|ref|XP_001119900.1|	4.24213e-66	PREDICTED: similar to enhancer of rudimentary CG1871-PA, isoform A [Apis mellifera]
T2_29532	gi|322802928|gb|EFZ23069.1|	3.94128e-17	hypothetical protein SINV_05619 [Solenopsis invicta]
T2_29535	gi|307166168|gb|EFN60417.1|	1.34293e-10	hypothetical protein EAG_02129 [Camponotus floridanus]
T2_29536	gi|91092824|ref|XP_967851.1|	0	PREDICTED: similar to THO complex subunit 3 [Tribolium castaneum]
T2_29537	gi|114052647|ref|NP_001040487.1|	5.28581e-105	trafficking protein particle complex 6b [Bombyx mori]
T2_29540	gi|325119765|emb|CBZ55318.1|	7.73509e-08	putative sodium-and chloride-dependent neutral and basic amino acid transporter [Neospora caninum Liverpool]
T2_29565	gi|242009240|ref|XP_002425398.1|	2.27913e-90	Sulfate permease, putative [Pediculus humanus corporis]
T2_29566	gi|91084493|ref|XP_971912.1|	1.00923e-146	PREDICTED: similar to AGAP002331-PA [Tribolium castaneum]
T2_29569	gi|91091582|ref|XP_968188.1|	0	PREDICTED: similar to shoc2 [Tribolium castaneum]
T2_29577	gi|255652873|ref|NP_001157377.1|	2.70897e-47	cuticular protein CPFL family 3 [Bombyx mori]
T2_29583	gi|255710173|gb|ACU30906.1|	9.40146e-128	conserved hypothetical protein [Ochlerotatus triseriatus]
T2_29584	gi|322779349|gb|EFZ09605.1|	8.77705e-82	hypothetical protein SINV_01877 [Solenopsis invicta]
T2_29587	gi|91079244|ref|XP_971138.1|	6.50938e-74	PREDICTED: similar to wurst CG9089-PA [Tribolium castaneum]
T2_29589	gi|91079244|ref|XP_971138.1|	2.43079e-40	PREDICTED: similar to wurst CG9089-PA [Tribolium castaneum]
T2_2959	gi|270015859|gb|EFA12307.1|	2.21852e-06	hypothetical protein TcasGA2_TC016102 [Tribolium castaneum]
T2_29591	gi|189237166|ref|XP_974303.2|	3.64617e-105	PREDICTED: similar to MGC79653 protein [Tribolium castaneum]
T2_29592	gi|242005407|ref|XP_002423560.1|	1.32666e-10	conserved hypothetical protein [Pediculus humanus corporis]
T2_29593	gi|113865941|ref|NP_001038956.1|	5.46058e-75	ecdysteroid 22-kinase [Bombyx mori]
T2_2960	gi|115663248|ref|XP_798838.2|	1.78623e-34	PREDICTED: hypothetical protein, partial [Strongylocentrotus purpuratus]
T2_29600	gi|157126610|ref|XP_001654671.1|	2.32418e-124	aldose-1-epimerase [Aedes aegypti]
T2_29606	gi|195126361|ref|XP_002007639.1|	6.42737e-35	GI12271 [Drosophila mojavensis]
T2_29607	gi|91092858|ref|XP_969365.1|	4.54229e-147	PREDICTED: similar to ATP-dependent RNA helicase DDX51 [Tribolium castaneum]
T2_29611	gi|114053253|ref|NP_001040525.1|	0	6-phosphogluconate dehydrogenase [Bombyx mori]
T2_29616	gi|189236133|ref|XP_974572.2|	8.362e-30	PREDICTED: similar to viral A-type inclusion protein, putative [Tribolium castaneum]
T2_29617	gi|304421460|gb|ADM32529.1|	0	parp [Bombyx mori]
T2_29635	gi|8925554|gb|AAF81518.1|AF268320_1	5.14673e-111	AF268320_1 light-harvesting complex protein LHCG11 [Bigelowiella natans]
T2_29640	gi|114052358|ref|NP_001040520.1|	1.32345e-112	peptidylprolyl isomerase [Bombyx mori]
T2_29641	gi|269316039|ref|XP_647243.3|	7.11182e-11	hypothetical protein DDB_G0268506 [Dictyostelium discoideum AX4]
T2_29645	gi|48106220|ref|XP_396068.1|	9.46319e-146	PREDICTED: similar to Mat1 CG7614-PA [Apis mellifera]
T2_29648	gi|312384915|gb|EFR29527.1|	1.30834e-88	hypothetical protein AND_01395 [Anopheles darlingi]
T2_2965	gi|91085073|ref|XP_967004.1|	2.00166e-41	PREDICTED: similar to Two pore calcium channel protein 1 (Voltage-dependent calcium channel protein TPC1) [Tribolium castaneum]
T2_29659	gi|170054220|ref|XP_001863026.1|	2.28305e-91	translation initiation factor eIF-2B subunit epsilon [Culex quinquefasciatus]
T2_29664	gi|156543316|ref|XP_001605980.1|	7.21901e-35	PREDICTED: similar to GA20344-PA [Nasonia vitripennis]
T2_29665	gi|241845294|ref|XP_002415522.1|	7.67748e-152	aspartyl-tRNA synthetase, putative [Ixodes scapularis]
T2_29666	gi|170042914|ref|XP_001849153.1|	2.39764e-164	terminal deoxycytidyl transferase rev1 [Culex quinquefasciatus]
T2_29671	gi|118480530|gb|ABK92271.1|	2.11138e-101	kinesin-like protein 6 [Bombyx mori]
T2_29672	gi|237648986|ref|NP_001153670.1|	5.16584e-148	exosome complex exonuclease Rrp40 [Bombyx mori]
T2_29683	gi|166706858|ref|NP_001098067.2|	3.18006e-99	argonaute 3 [Bombyx mori]
T2_29684	gi|166706858|ref|NP_001098067.2|	4.39325e-24	argonaute 3 [Bombyx mori]
T2_29685	gi|164605505|dbj|BAF98575.1|	1.20807e-103	AGO3 [Bombyx mori]
T2_2969	gi|290997504|ref|XP_002681321.1|	1.16888e-28	glucose 6-phosphate dehydrogenase [Naegleria gruberi]
T2_29690	gi|156553526|ref|XP_001601268.1|	5.14129e-142	PREDICTED: similar to ENSANGP00000011599 [Nasonia vitripennis]
T2_29695	gi|189241298|ref|XP_975145.2|	4.44536e-112	PREDICTED: similar to AGAP004780-PA [Tribolium castaneum]
T2_29696	gi|157127839|ref|XP_001661205.1|	9.34188e-51	hypothetical protein AaeL_AAEL010943 [Aedes aegypti]
T2_297	gi|195574378|ref|XP_002105166.1|	9.92825e-28	GD21342 [Drosophila simulans]
T2_29700	gi|3721635|dbj|BAA33572.1|	3.71696e-07	unnamed protein product [Bombyx mori]
T2_29704	gi|193697841|ref|XP_001946569.1|	2.89936e-37	PREDICTED: similar to zinc finger protein 91 [Acyrthosiphon pisum]
T2_2971	gi|160333249|ref|NP_001103812.1|	3.92186e-45	aldehyde oxidase 1 [Bombyx mori]
T2_29712	gi|270003369|gb|EEZ99816.1|	5.55506e-77	hypothetical protein TcasGA2_TC002596 [Tribolium castaneum]
T2_29716	gi|18253049|gb|AAL62469.1|	0	ribosomal protein L7 [Spodoptera frugiperda]
T2_2973	gi|189240721|ref|XP_967544.2|	9.90961e-48	PREDICTED: similar to AGAP005251-PA [Tribolium castaneum]
T2_29740	gi|157116235|ref|XP_001658395.1|	1.03192e-110	m-rdgb2 retinal degeneration protein b [Aedes aegypti]
T2_29745	gi|170053966|ref|XP_001862914.1|	1.59534e-115	semaphorin [Culex quinquefasciatus]
T2_29747	gi|307180793|gb|EFN68657.1|	2.82302e-82	Tuberin [Camponotus floridanus]
T2_29748	gi|312384018|gb|EFR28855.1|	2.61948e-43	hypothetical protein AND_02685 [Anopheles darlingi]
T2_29749	gi|195426770|ref|XP_002061469.1|	5.57262e-25	GK20701 [Drosophila willistoni]
T2_2975	gi|189238416|ref|XP_001812498.1|	3.67896e-31	PREDICTED: similar to CG7512 CG7512-PB [Tribolium castaneum]
T2_29751	gi|270001727|gb|EEZ98174.1|	1.52071e-10	hypothetical protein TcasGA2_TC000603 [Tribolium castaneum]
T2_29753	gi|242012592|ref|XP_002427015.1|	1.50158e-52	conserved hypothetical protein [Pediculus humanus corporis]
T2_29756	gi|242019305|ref|XP_002430102.1|	3.08585e-17	transcription factor Sox-2, putative [Pediculus humanus corporis]
T2_29758	gi|270008130|gb|EFA04578.1|	4.34887e-124	Sox21b [Tribolium castaneum]
T2_29760	gi|158288521|ref|XP_310395.6|	8.38513e-29	AGAP003834-PA [Anopheles gambiae str. PEST]
T2_29762	gi|157116283|ref|XP_001658418.1|	2.39204e-09	hypothetical protein AaeL_AAEL007510 [Aedes aegypti]
T2_29763	gi|158286325|ref|XP_308678.4|	8.9654e-51	AGAP007079-PA [Anopheles gambiae str. PEST]
T2_29764	gi|307175661|gb|EFN65554.1|	1.08273e-29	RNA-binding protein 7 [Camponotus floridanus]
T2_29772	gi|270001216|gb|EEZ97663.1|	1.78798e-142	hypothetical protein TcasGA2_TC016208 [Tribolium castaneum]
T2_29773	gi|242021722|ref|XP_002431292.1|	2.92605e-123	DEAD box ATP-dependent RNA helicase, putative [Pediculus humanus corporis]
T2_29782	gi|261335918|emb|CBH09298.1|	6.62816e-145	putative Zn finger protein [Heliconius melpomene]
T2_29783	gi|91091540|ref|XP_970769.1|	1.71647e-25	PREDICTED: similar to mitochondrial NADH-ubiquinone oxidoreductase AGGG subunit [Tribolium castaneum]
T2_29784	gi|195338159|ref|XP_002035693.1|	1.54647e-09	GM13764 [Drosophila sechellia]
T2_29795	gi|58381792|ref|XP_311469.2|	4.83862e-53	AGAP010475-PA [Anopheles gambiae str. PEST]
T2_29797	gi|114052837|ref|NP_001040495.1|	3.06879e-172	epimerase family protein SDR39U1 [Bombyx mori]
T2_29819	gi|91087155|ref|XP_975339.1|	4.65553e-06	PREDICTED: similar to AGAP005450-PA [Tribolium castaneum]
T2_29825	gi|194346222|tpg|DAA06286.1|	1.57445e-89	TPA: multicopper oxidase 1 [Bombyx mori]
T2_29826	gi|299930743|gb|ADJ58587.1|	9.91212e-08	seminal fluid protein HACP054 [Heliconius melpomene]
T2_29827	gi|18202160|sp|O76537.1|PGRP_TRINI	2.54146e-35	PGRP_TRINI RecName: Full=Peptidoglycan recognition protein; Flags: Precursor
T2_29836	gi|307204019|gb|EFN82923.1|	1.41928e-18	Round spermatid basic protein 1-like protein [Harpegnathos saltator]
T2_29838	gi|195344924|ref|XP_002039026.1|	6.21038e-19	GM17059 [Drosophila sechellia]
T2_29839	gi|324497885|gb|ADY39591.1|	1.0095e-108	hypothetical protein [Hottentotta judaicus]
T2_29844	gi|6560691|gb|AAF16723.1|AF117601_1	6.49162e-42	AF117601_1 putative cuticle protein [Manduca sexta]
T2_29845	gi|6560691|gb|AAF16723.1|AF117601_1	1.44291e-10	AF117601_1 putative cuticle protein [Manduca sexta]
T2_29862	gi|307175684|gb|EFN65572.1|	0	EVI5-like protein [Camponotus floridanus]
T2_29874	gi|270002825|gb|EEZ99272.1|	1.21025e-70	shattered [Tribolium castaneum]
T2_29884	gi|2282472|dbj|BAA21639.1|	0	xanthine dehydrogenase [Bombyx mori]
T2_2989	gi|3721633|dbj|BAA33571.1|	1.24977e-34	pol polyprotein [Bombyx mori]
T2_29890	gi|91077606|ref|XP_973520.1|	4.66121e-79	PREDICTED: similar to SD08653p [Tribolium castaneum]
T2_29892	gi|114842171|dbj|BAF32573.1|	0	tyrosine hydroxylase [Mythimna separata]
T2_29898	gi|91089487|ref|XP_969569.1|	1.61194e-153	PREDICTED: similar to serine-threonine kinase receptor-associated protein [Tribolium castaneum]
T2_29899	gi|290349774|dbj|BAI77994.1|	3.14389e-08	metallothionein-like motif containing protein [Folsomia candida]
T2_29905	gi|257480043|gb|ACV60235.1|	2.72632e-90	antennal esterase CXE8 [Spodoptera littoralis]
T2_29906	gi|313506238|gb|ADR64698.1|	0	CarE [Spodoptera litura]
T2_29911	gi|312373079|gb|EFR20903.1|	2.21495e-38	hypothetical protein AND_18326 [Anopheles darlingi]
T2_29917	gi|307611929|ref|NP_001182631.1|	2.70313e-62	sugar transporter protein 3 [Bombyx mori]
T2_29919	gi|189239442|ref|XP_974939.2|	2.6257e-98	PREDICTED: similar to Nedd4 CG7555-PC [Tribolium castaneum]
T2_29938	gi|91080973|ref|XP_974893.1|	0	PREDICTED: similar to CG9940 CG9940-PA [Tribolium castaneum]
T2_29939	gi|91081315|ref|XP_969699.1|	1.50986e-98	PREDICTED: similar to fuzzy CG13396-PA [Tribolium castaneum]
T2_2994	gi|270017062|gb|EFA13508.1|	8.77328e-08	hypothetical protein TcasGA2_TC016128 [Tribolium castaneum]
T2_29940	gi|260818996|ref|XP_002604668.1|	1.11176e-51	hypothetical protein BRAFLDRAFT_94830 [Branchiostoma floridae]
T2_29941	gi|307201164|gb|EFN81070.1|	2.01601e-92	Probable phospholipid-transporting ATPase IIB [Harpegnathos saltator]
T2_2995	gi|195138140|ref|XP_002012609.1|	2.4122e-35	GI11275 [Drosophila mojavensis]
T2_29962	gi|270007759|gb|EFA04207.1|	1.1886e-77	hypothetical protein TcasGA2_TC014456 [Tribolium castaneum]
T2_29964	gi|91090782|ref|XP_969864.1|	4.48081e-137	PREDICTED: similar to AGAP006264-PA [Tribolium castaneum]
T2_29967	gi|93115166|gb|ABE98256.1|	2.64578e-111	juvenile hormone acid methyltransferase [Samia cynthia ricini]
T2_29969	gi|66505235|ref|XP_396724.2|	0	PREDICTED: similar to Cgi67 serine protease precursor isoform 1 [Apis mellifera]
T2_29971	gi|158186764|ref|NP_001103399.1|	9.74474e-53	nicotinic acetylcholine receptor subunit alpha 9 [Bombyx mori]
T2_29976	gi|195585714|ref|XP_002082625.1|	2.25989e-177	GD11673 [Drosophila simulans]
T2_29978	gi|170035946|ref|XP_001845827.1|	4.08216e-61	transcriptional activator protein Pur-alpha [Culex quinquefasciatus]
T2_29994	gi|7862150|gb|AAF70499.1|AF255341_1	2.56669e-94	AF255341_1 3-dehydroecdysone 3alpha-reductase [Spodoptera littoralis]
T2_29995	gi|324509464|gb|ADY43981.1|	9.78684e-103	PHD finger-like domain-containing protein 5A [Ascaris suum]
T2_29996	gi|290981006|ref|XP_002673222.1|	4.47494e-06	leucine rich repeat protein [Naegleria gruberi]
T2_29999	gi|307196751|gb|EFN78210.1|	4.45084e-144	Sodium-independent sulfate anion transporter [Harpegnathos saltator]
T2_30	gi|298204367|gb|ADI61832.1|	1.1544e-12	endonuclease-reverse transcriptase [Bombyx mori]
T2_30019	gi|118781850|ref|XP_311899.3|	7.20567e-42	AGAP002989-PA [Anopheles gambiae str. PEST]
T2_30026	gi|291227954|ref|XP_002733947.1|	6.38314e-164	PREDICTED: hypothetical protein [Saccoglossus kowalevskii]
T2_3003	gi|91080815|ref|XP_970240.1|	3.40705e-43	PREDICTED: similar to synaptotagmin X [Tribolium castaneum]
T2_30030	gi|91081173|ref|XP_975583.1|	4.40062e-101	PREDICTED: similar to mitochondrial oxodicarboxylate carrier [Tribolium castaneum]
T2_30037	gi|189238710|ref|XP_969341.2|	4.50572e-26	PREDICTED: similar to AGAP009638-PA [Tribolium castaneum]
T2_30038	gi|156550953|ref|XP_001603813.1|	8.85011e-20	PREDICTED: similar to RE34508p [Nasonia vitripennis]
T2_30039	gi|156544534|ref|XP_001607698.1|	1.15875e-11	PREDICTED: similar to MGC89765 protein [Nasonia vitripennis]
T2_3004	gi|270016841|gb|EFA13287.1|	5.45309e-07	hypothetical protein TcasGA2_TC005286 [Tribolium castaneum]
T2_30040	gi|270011337|gb|EFA07785.1|	1.37834e-27	hypothetical protein TcasGA2_TC005343 [Tribolium castaneum]
T2_3006	gi|322781801|gb|EFZ10285.1|	1.45654e-20	hypothetical protein SINV_09781 [Solenopsis invicta]
T2_30065	gi|41016819|sp|P83653.1|ALO3_ACRLO	1.92671e-13	ALO3_ACRLO RecName: Full=Antimicrobial peptide Alo-3
T2_30072	gi|63079803|gb|AAY29693.1|	2.96216e-10	unknown protein short splice variant [Theileria lestoquardi]
T2_30074	gi|241569673|ref|XP_002402708.1|	6.17166e-15	secreted protein, putative [Ixodes scapularis]
T2_30079	gi|167376826|ref|XP_001734168.1|	8.53685e-06	KS1 protein precursor [Entamoeba dispar SAW760]
T2_30085	gi|112983730|ref|NP_001037374.1|	0	chorion specific C/EBP [Bombyx mori]
T2_30086	gi|312381295|gb|EFR27073.1|	1.44737e-28	hypothetical protein AND_06431 [Anopheles darlingi]
T2_30091	gi|170042287|ref|XP_001848863.1|	4.05906e-112	ATP-dependent DNA helicase hus2 [Culex quinquefasciatus]
T2_30098	gi|157120886|ref|XP_001653709.1|	5.82117e-120	breast carcinoma amplified sequence [Aedes aegypti]
T2_30100	gi|189238229|ref|XP_971219.2|	1.44705e-23	PREDICTED: similar to AGAP004367-PA [Tribolium castaneum]
T2_30105	gi|48094737|ref|XP_394256.1|	1.30841e-61	PREDICTED: similar to CG10806-PB, isoform B [Apis mellifera]
T2_30106	gi|307186327|gb|EFN71977.1|	4.32959e-09	Mitochondrial sodium/hydrogen exchanger NHA2 [Camponotus floridanus]
T2_30114	gi|189236180|ref|XP_967893.2|	8.03927e-37	PREDICTED: similar to serine hydrolase protein [Tribolium castaneum]
T2_30119	gi|91093773|ref|XP_966763.1|	1.72001e-67	PREDICTED: similar to CG4699 CG4699-PA [Tribolium castaneum]
T2_30123	gi|304443641|gb|ACR16006.2|	5.47969e-115	serine protease 43 [Mamestra configurata]
T2_30124	gi|295424086|ref|NP_001171332.1|	0	Kruppel homolog 1 [Bombyx mori]
T2_30128	gi|167523342|ref|XP_001746008.1|	6.33568e-06	hypothetical protein [Monosiga brevicollis MX1]
T2_30131	gi|307188137|gb|EFN72969.1|	2.06373e-14	Putative tRNA pseudouridine synthase Pus10 [Camponotus floridanus]
T2_30132	gi|166706858|ref|NP_001098067.2|	3.36214e-86	argonaute 3 [Bombyx mori]
T2_30133	gi|166706858|ref|NP_001098067.2|	1.22895e-87	argonaute 3 [Bombyx mori]
T2_30134	gi|221124356|ref|XP_002162882.1|	1.79593e-28	PREDICTED: hypothetical protein [Hydra magnipapillata]
T2_30137	gi|322779450|gb|EFZ09642.1|	2.90966e-32	hypothetical protein SINV_03417 [Solenopsis invicta]
T2_30139	gi|291244806|ref|XP_002742284.1|	0	PREDICTED: eukaryotic translation initiation factor 4A-like [Saccoglossus kowalevskii]
T2_30150	gi|312377090|gb|EFR24007.1|	2.89674e-09	hypothetical protein AND_11738 [Anopheles darlingi]
T2_30152	gi|307203595|gb|EFN82624.1|	1.57538e-54	Peptidyl-prolyl cis-trans isomerase SDCCAG10 [Harpegnathos saltator]
T2_30156	gi|189240920|ref|XP_968304.2|	1.98998e-161	PREDICTED: similar to flightless-1 [Tribolium castaneum]
T2_30157	gi|169218417|gb|ACA50099.1|	4.6551e-79	reverse transcriptase-like protein [Ectropis obliqua]
T2_30166	gi|307172165|gb|EFN63692.1|	1.33396e-07	Putative uncharacterized protein FLJ37770 [Camponotus floridanus]
T2_30168	gi|91082303|ref|XP_974095.1|	3.30271e-76	PREDICTED: similar to F38B2.4 [Tribolium castaneum]
T2_30183	gi|56798156|dbj|BAD82946.1|	6.28734e-45	non-LTR retrotransposon R1Bmks ORF2 protein [Bombyx mori]
T2_30184	gi|152149046|pdb|2EI9|A	4.62854e-49	A Chain A, Crystal Structure Of R1bm Endonuclease Domain
T2_30191	gi|189237843|ref|XP_974681.2|	1.32028e-63	PREDICTED: similar to villin [Tribolium castaneum]
T2_30192	gi|190702229|gb|ACE75127.1|	3.60979e-14	conserved hypothetical protein [Glyptapanteles flavicoxis]
T2_30199	gi|91080831|ref|XP_970656.1|	1.47285e-146	PREDICTED: similar to Histone deacetylase 11 (HD11) [Tribolium castaneum]
T2_30207	gi|158301035|ref|XP_320807.4|	3.04846e-33	AGAP011702-PA [Anopheles gambiae str. PEST]
T2_30208	gi|307214696|gb|EFN89625.1|	7.69597e-42	EH domain-binding protein 1 [Harpegnathos saltator]
T2_30209	gi|91078470|ref|XP_968039.1|	4.92159e-114	PREDICTED: similar to CG14182 CG14182-PA [Tribolium castaneum]
T2_30211	gi|33518707|gb|AAQ20836.1|	5.43725e-09	salivary protein MYS2 precursor [Rhodnius prolixus]
T2_30214	gi|289743927|gb|ADD20711.1|	7.35367e-47	hypothetical conserved protein [Glossina morsitans morsitans]
T2_30215	gi|157128435|ref|XP_001655120.1|	6.75934e-175	endoplasmic reticulum-resident kdel protein [Aedes aegypti]
T2_30216	gi|307196334|gb|EFN77944.1|	1.30537e-72	Protein ECT2 [Harpegnathos saltator]
T2_30218	gi|91091584|ref|XP_968263.1|	2.80142e-61	PREDICTED: similar to conserved hypothetical protein [Tribolium castaneum]
T2_30219	gi|114050725|ref|NP_001040352.1|	2.95925e-79	translation initiation factor 1a [Bombyx mori]
T2_30237	gi|12657593|dbj|BAB21565.1|	0	laminin [Bombyx mori]
T2_30238	gi|157137637|ref|XP_001657107.1|	4.05159e-40	laminin beta-2 chain [Aedes aegypti]
T2_3024	gi|270010766|gb|EFA07214.1|	8.80703e-12	hypothetical protein TcasGA2_TC010221 [Tribolium castaneum]
T2_30240	gi|170034012|ref|XP_001844869.1|	1.05376e-20	conserved hypothetical protein [Culex quinquefasciatus]
T2_30244	gi|15290529|gb|AAK94897.1|AF281654_1	6.00276e-146	AF281654_1 mRNA cap-binding protein eIF4E [Spodoptera frugiperda]
T2_30255	gi|268306424|gb|ACY95333.1|	4.16389e-131	ribosomal biogenesis protein RLP24 [Manduca sexta]
T2_30256	gi|25990272|gb|AAC05702.2|	2.0475e-95	pheromone binding protein 1 precursor [Mamestra brassicae]
T2_30258	gi|307198421|gb|EFN79363.1|	0	IQ motif and SEC7 domain-containing protein 1 [Harpegnathos saltator]
T2_30262	gi|112982896|ref|NP_001037576.1|	5.44227e-92	small GTP binding protein RAB8 [Bombyx mori]
T2_30265	gi|270016600|gb|EFA13046.1|	7.50402e-76	hypothetical protein TcasGA2_TC010748 [Tribolium castaneum]
T2_30266	gi|158298602|ref|XP_318802.4|	1.63636e-119	AGAP009724-PA [Anopheles gambiae str. PEST]
T2_30274	gi|114052462|ref|NP_001040245.1|	0	glutamate dehydrogenase [Bombyx mori]
T2_30275	gi|307168142|gb|EFN61421.1|	1.59913e-27	Uncharacterized protein C1orf85-like protein [Camponotus floridanus]
T2_30288	gi|322801597|gb|EFZ22238.1|	0	hypothetical protein SINV_00190 [Solenopsis invicta]
T2_30291	gi|321466639|gb|EFX77633.1|	6.73096e-180	hypothetical protein DAPPUDRAFT_305386 [Daphnia pulex]
T2_30306	gi|321464684|gb|EFX75690.1|	1.11341e-59	hypothetical protein DAPPUDRAFT_306660 [Daphnia pulex]
T2_30314	gi|260799021|ref|XP_002594498.1|	3.80481e-64	hypothetical protein BRAFLDRAFT_124965 [Branchiostoma floridae]
T2_30322	gi|229487384|emb|CAY54151.1|	3.71977e-177	unnamed protein product [Heliconius melpomene]
T2_30324	gi|241616934|ref|XP_002408083.1|	5.27595e-37	hypothetical protein IscW_ISCW009696 [Ixodes scapularis]
T2_30325	gi|281201331|gb|EFA75543.1|	6.6778e-09	hypothetical protein PPL_11048 [Polysphondylium pallidum PN500]
T2_30329	gi|157109019|ref|XP_001650487.1|	3.47534e-102	hypothetical protein AaeL_AAEL005203 [Aedes aegypti]
T2_30333	gi|307179772|gb|EFN67962.1|	0	Dipeptidyl aminopeptidase-like protein 6 [Camponotus floridanus]
T2_30334	gi|114051511|ref|NP_001040304.1|	1.33556e-71	proline synthetase co-transcribed bacterial-like protein [Bombyx mori]
T2_3034	gi|296434203|ref|NP_001171773.1|	7.11208e-98	target of rapamycin isoform 1 [Bombyx mori]
T2_30342	gi|242015037|ref|XP_002428185.1|	1.16338e-168	diaphanous, putative [Pediculus humanus corporis]
T2_30353	gi|91087761|ref|XP_974991.1|	5.88364e-112	PREDICTED: similar to predicted protein [Tribolium castaneum]
T2_30354	gi|242023628|ref|XP_002432234.1|	1.99302e-15	conserved hypothetical protein [Pediculus humanus corporis]
T2_30360	gi|307184841|gb|EFN71138.1|	3.5485e-12	hypothetical protein EAG_10667 [Camponotus floridanus]
T2_30361	gi|102940|pir||C36329	3.11008e-11	C36329 hypothetical protein 3 - cabbage looper transposon TED (fragment)
T2_30367	gi|307166130|gb|EFN60379.1|	2.28146e-07	Probable phospholipase D family member FLJ33580-like protein [Camponotus floridanus]
T2_30369	gi|91087007|ref|XP_973971.1|	2.38833e-173	PREDICTED: similar to mitochondrial translational initiation factor [Tribolium castaneum]
T2_30372	gi|156891151|gb|ABU96713.1|	3.97906e-17	diapausin precursor [Spodoptera litura]
T2_30385	gi|189240528|ref|XP_972141.2|	8.24928e-90	PREDICTED: similar to nucleoporin 85 [Tribolium castaneum]
T2_3039	gi|270005301|gb|EFA01749.1|	3.23706e-22	hypothetical protein TcasGA2_TC007347 [Tribolium castaneum]
T2_30396	gi|91076878|ref|XP_974995.1|	9.83147e-85	PREDICTED: similar to mitochondrial methionyl-tRNA formyltransferase [Tribolium castaneum]
T2_30401	gi|157137125|ref|XP_001663899.1|	1.16496e-18	trypsin [Aedes aegypti]
T2_30402	gi|114052160|ref|NP_001040459.1|	4.48287e-158	proteasome subunit alpha type 6-A [Bombyx mori]
T2_30404	gi|58378683|ref|XP_308944.2|	5.15445e-82	AGAP006804-PA [Anopheles gambiae str. PEST]
T2_30408	gi|260907949|gb|ACX53774.1|	1.90947e-08	fatty acid synthase [Heliothis virescens]
T2_30410	gi|170032454|ref|XP_001844096.1|	2.34649e-92	cationic amino acid transporter [Culex quinquefasciatus]
T2_30413	gi|307207595|gb|EFN85259.1|	1.31486e-42	RING finger protein 168 [Harpegnathos saltator]
T2_3042	gi|281201012|gb|EFA75226.1|	1.08877e-08	severin [Polysphondylium pallidum PN500]
T2_30421	gi|221102849|ref|XP_002169234.1|	7.94543e-12	PREDICTED: similar to THAP domain-containing protein 9 [Hydra magnipapillata]
T2_30422	gi|325081591|gb|EGC35101.1|	6.5528e-08	hypothetical protein DICPUDRAFT_79155 [Dictyostelium purpureum]
T2_30425	gi|157125302|ref|XP_001654280.1|	6.67774e-148	ubiquitin specific protease [Aedes aegypti]
T2_30436	gi|307201150|gb|EFN81061.1|	3.04344e-43	Protein aveugle [Harpegnathos saltator]
T2_30442	gi|152149046|pdb|2EI9|A	2.4151e-47	A Chain A, Crystal Structure Of R1bm Endonuclease Domain
T2_30443	gi|223268548|emb|CAX36788.1|	1.40623e-58	hypothetical protein [Papilio dardanus]
T2_30454	gi|195503441|ref|XP_002098653.1|	3.08488e-15	GE10486 [Drosophila yakuba]
T2_30464	gi|316977129|gb|EFV60284.1|	7.62444e-27	putative immunoglobulin domain protein [Trichinella spiralis]
T2_30470	gi|123507472|ref|XP_001329422.1|	5.43095e-23	ankyrin repeat protein [Trichomonas vaginalis G3]
T2_30472	gi|322778856|gb|EFZ09272.1|	4.18137e-44	hypothetical protein SINV_10861 [Solenopsis invicta]
T2_30477	gi|82704032|gb|ABB89296.1|	9.63074e-55	allergen Bla g 6.0101 [Blattella germanica]
T2_30479	gi|157125686|ref|XP_001660731.1|	9.00581e-62	hypothetical protein AaeL_AAEL002037 [Aedes aegypti]
T2_30480	gi|242024348|ref|XP_002432590.1|	8.39067e-150	glycerol kinase, putative [Pediculus humanus corporis]
T2_30482	gi|322796928|gb|EFZ19280.1|	4.99662e-54	hypothetical protein SINV_09059 [Solenopsis invicta]
T2_30483	gi|157123185|ref|XP_001660049.1|	1.4259e-86	cyclophilin-r [Aedes aegypti]
T2_30484	gi|114052008|ref|NP_001040205.1|	3.38686e-50	presenilin enhancer [Bombyx mori]
T2_30486	gi|158514884|gb|ABW69395.1|	1.6358e-29	alpha-amylase-related protein [Drosophila sechellia]
T2_30487	gi|33337598|gb|AAQ13451.1|AF071041_1	9.26572e-69	AF071041_1 alpha-amylase [Drosophila mojavensis]
T2_30490	gi|261335960|emb|CBH09293.1|	1.62541e-76	putative shuttle craft [Heliconius melpomene]
T2_30498	gi|189238203|ref|XP_001809288.1|	6.42699e-15	PREDICTED: similar to predicted protein [Tribolium castaneum]
T2_305	gi|270016900|gb|EFA13346.1|	1.47357e-69	hypothetical protein TcasGA2_TC002325 [Tribolium castaneum]
T2_30500	gi|156542839|ref|XP_001599799.1|	2.21744e-81	PREDICTED: similar to CG8173-PA [Nasonia vitripennis]
T2_30502	gi|91091418|ref|XP_971893.1|	1.62356e-136	PREDICTED: similar to ezrin-binding protein pace-1 [Tribolium castaneum]
T2_30503	gi|66514502|ref|XP_624085.1|	3.98208e-144	PREDICTED: similar to CG12091-PA [Apis mellifera]
T2_30511	gi|153791249|ref|NP_001093314.1|	2.96901e-88	zinc finger protein NANOS-O [Bombyx mori]
T2_30512	gi|312597588|gb|ADQ89803.1|	2.42964e-108	egg protein 80 [Bombyx mori]
T2_30514	gi|242007850|ref|XP_002424732.1|	8.18371e-108	Phosphatidylserine synthase, putative [Pediculus humanus corporis]
T2_30516	gi|221124318|ref|XP_002161437.1|	1.17722e-65	PREDICTED: similar to succinate dehydrogenase complex, subunit A, flavoprotein (Fp) [Hydra magnipapillata]
T2_3052	gi|318087224|gb|ADV40204.1|	4.40773e-46	40S ribosomal protein S9 [Latrodectus hesperus]
T2_30521	gi|270013434|gb|EFA09882.1|	9.24856e-54	hypothetical protein TcasGA2_TC012030 [Tribolium castaneum]
T2_3053	gi|190702517|gb|ACE75402.1|	4.6691e-11	reverse transcriptase-like protein [Glyptapanteles indiensis]
T2_30531	gi|91084043|ref|XP_967085.1|	8.81762e-50	PREDICTED: similar to AGAP001884-PA [Tribolium castaneum]
T2_30533	gi|91091004|ref|XP_974964.1|	9.42151e-146	PREDICTED: similar to CG6051 CG6051-PB [Tribolium castaneum]
T2_30546	gi|307189956|gb|EFN74192.1|	1.13866e-68	Zinc finger CCHC domain-containing protein 8 [Camponotus floridanus]
T2_30561	gi|156383270|ref|XP_001632757.1|	1.72651e-66	predicted protein [Nematostella vectensis]
T2_30565	gi|307210180|gb|EFN86853.1|	1.70011e-15	hypothetical protein EAI_01776 [Harpegnathos saltator]
T2_30566	gi|114052128|ref|NP_001040219.1|	1.59007e-60	transmembrane protein [Bombyx mori]
T2_30569	gi|91094829|ref|XP_971254.1|	2.74734e-132	PREDICTED: similar to mrna (guanine-7-)methyltransferase [Tribolium castaneum]
T2_30570	gi|170041736|ref|XP_001848609.1|	5.41477e-32	trypsin-1 [Culex quinquefasciatus]
T2_30574	gi|257480045|gb|ACV60236.1|	1.86399e-27	antennal esterase CXE9 [Spodoptera littoralis]
T2_30576	gi|201023285|ref|NP_001128388.1|	7.356e-177	deoxyhypusine hydroxylase/monooxygenase [Bombyx mori]
T2_30580	gi|91087273|ref|XP_975542.1|	0	PREDICTED: similar to guanine nucleotide-binding protein beta 5 (g protein beta5) [Tribolium castaneum]
T2_30582	gi|270004267|gb|EFA00715.1|	1.02983e-57	hypothetical protein TcasGA2_TC003594 [Tribolium castaneum]
T2_30583	gi|312147030|dbj|BAJ33499.1|	5.16008e-124	unclassified glutathione S-transferase [Bombyx mori]
T2_30584	gi|66549732|ref|XP_397119.2|	4.10706e-44	PREDICTED: similar to Serine pyruvate aminotransferase CG3926-PA [Apis mellifera]
T2_30593	gi|114052609|ref|NP_001040261.1|	2.48136e-114	nucleoplasmin isoform 2 [Bombyx mori]
T2_30596	gi|270016257|gb|EFA12703.1|	3.73384e-114	hypothetical protein TcasGA2_TC002337 [Tribolium castaneum]
T2_30597	gi|301500956|ref|YP_003795421.1|	6.78739e-135	magnesium-protoporphyrin IX monomethyl ester cyclase [Alveolata sp. CCMP3155]
T2_30598	gi|91081427|ref|XP_973424.1|	2.65573e-45	PREDICTED: similar to neuronal cell adhesion molecule [Tribolium castaneum]
T2_3060	gi|313235438|emb|CBY10953.1|	3.04281e-07	unnamed protein product [Oikopleura dioica]
T2_30602	gi|157111089|ref|XP_001651384.1|	5.99785e-59	hypothetical protein AaeL_AAEL005736 [Aedes aegypti]
T2_30619	gi|221481491|gb|EEE19877.1|	4.20882e-12	chloride channel, putative [Toxoplasma gondii GT1]
T2_30624	gi|114052733|ref|NP_001040492.1|	6.3046e-29	mitochondrial ribosomal protein S12 [Bombyx mori]
T2_30634	gi|156552055|ref|XP_001604429.1|	7.59418e-87	PREDICTED: similar to conserved hypothetical protein [Nasonia vitripennis]
T2_30636	gi|6560685|gb|AAF16720.1|AF117598_1	9.48871e-89	AF117598_1 unknown [Manduca sexta]
T2_30640	gi|57506568|dbj|BAD86655.1|	1.45228e-132	reverse transcriptase [Bombyx mori]
T2_30641	gi|307208407|gb|EFN85786.1|	6.29134e-46	UPF0432 protein C16orf84-like protein [Harpegnathos saltator]
T2_30642	gi|91084091|ref|XP_968609.1|	5.00316e-89	PREDICTED: similar to AGAP011455-PA [Tribolium castaneum]
T2_30647	gi|312382436|gb|EFR27897.1|	2.08324e-80	hypothetical protein AND_04876 [Anopheles darlingi]
T2_30651	gi|237648964|ref|NP_001153660.1|	2.24602e-79	achintya [Bombyx mori]
T2_30652	gi|219944347|gb|ACL54971.1|	5.98621e-60	ACHI protein [Bombyx mori]
T2_30653	gi|307205085|gb|EFN83556.1|	1.62671e-59	Alpha-tocopherol transfer protein-like [Harpegnathos saltator]
T2_30655	gi|170068211|ref|XP_001868780.1|	9.58045e-128	Slc39a9-prov protein [Culex quinquefasciatus]
T2_30660	gi|27368143|gb|AAN87269.1|	8.50907e-34	ORF [Drosophila melanogaster]
T2_30661	gi|195108103|ref|XP_001998632.1|	5.47424e-11	GI23529 [Drosophila mojavensis]
T2_30665	gi|110748707|ref|XP_001122476.1|	1.74255e-54	PREDICTED: similar to craniofacial development protein 1 [Apis mellifera]
T2_30672	gi|291461581|dbj|BAI83425.1|	8.15885e-61	sugar transporter 11 [Nilaparvata lugens]
T2_30673	gi|291464091|gb|ADE05583.1|	0	cytochrome P450 4G49 [Manduca sexta]
T2_30687	gi|321462369|gb|EFX73393.1|	4.41558e-10	hypothetical protein DAPPUDRAFT_253296 [Daphnia pulex]
T2_30694	gi|156551642|ref|XP_001600495.1|	1.39239e-61	PREDICTED: similar to CG5196-PA [Nasonia vitripennis]
T2_30700	gi|195577042|ref|XP_002078382.1|	6.38377e-67	GD23413 [Drosophila simulans]
T2_30703	gi|307199026|gb|EFN79750.1|	4.56384e-28	Transmembrane protein 173 [Harpegnathos saltator]
T2_3071	gi|261327807|emb|CBH10784.1|	6.32988e-06	hypothetical protein, conserved [Trypanosoma brucei gambiense DAL972]
T2_30713	gi|242022723|ref|XP_002431788.1|	4.18216e-28	papilin, putative [Pediculus humanus corporis]
T2_30714	gi|6560635|gb|AAF16695.1|AF117573_1	3.17025e-60	AF117573_1 thioredoxin-like protein [Manduca sexta]
T2_30736	gi|289741531|gb|ADD19513.1|	4.64877e-65	aminoacylase-1 [Glossina morsitans morsitans]
T2_30737	gi|270003733|gb|EFA00181.1|	9.0987e-10	hypothetical protein TcasGA2_TC003006 [Tribolium castaneum]
T2_30747	gi|91080613|ref|XP_974147.1|	8.70691e-95	PREDICTED: similar to AGAP002348-PA [Tribolium castaneum]
T2_30754	gi|158287205|ref|XP_309300.4|	1.04866e-105	AGAP011350-PA [Anopheles gambiae str. PEST]
T2_3076	gi|66815977|ref|XP_642005.1|	6.61905e-06	hypothetical protein DDB_G0278851 [Dictyostelium discoideum AX4]
T2_30761	gi|112983714|ref|NP_001037317.1|	3.34367e-92	vitellin-degrading protease precursor [Bombyx mori]
T2_30762	gi|112983714|ref|NP_001037317.1|	7.80428e-25	vitellin-degrading protease precursor [Bombyx mori]
T2_30765	gi|154417464|ref|XP_001581752.1|	1.26955e-14	hypothetical protein [Trichomonas vaginalis G3]
T2_30772	gi|195475256|ref|XP_002089900.1|	3.95775e-94	GE21775 [Drosophila yakuba]
T2_30779	gi|298716354|gb|ADI99205.1|	1.71607e-12	seminal fluid protein HACP004 [Eueides isabella]
T2_30784	gi|322799188|gb|EFZ20618.1|	4.03053e-93	hypothetical protein SINV_08425 [Solenopsis invicta]
T2_3079	gi|221091943|ref|XP_002162639.1|	1.26915e-38	PREDICTED: similar to Eukaryotic initiation factor 4A-II [Hydra magnipapillata]
T2_30792	gi|195338411|ref|XP_002035818.1|	2.35478e-45	GM14869 [Drosophila sechellia]
T2_30797	gi|307205385|gb|EFN83726.1|	0	Calpain-7 [Harpegnathos saltator]
T2_30798	gi|242019273|ref|XP_002430086.1|	6.28303e-122	conserved hypothetical protein [Pediculus humanus corporis]
T2_3081	gi|221132923|ref|XP_002160678.1|	4.04429e-08	PREDICTED: hypothetical protein [Hydra magnipapillata]
T2_30815	gi|24650445|ref|NP_733175.1|	6.4267e-105	CG6330, isoform A [Drosophila melanogaster]
T2_30817	gi|307205404|gb|EFN83745.1|	9.52618e-36	LysM and putative peptidoglycan-binding domain-containing protein 2 [Harpegnathos saltator]
T2_30820	gi|157130680|ref|XP_001661961.1|	0	steroid receptor-interacting snf2 domain protein [Aedes aegypti]
T2_30824	gi|91083797|ref|XP_972882.1|	0	PREDICTED: similar to CG11190 CG11190-PA [Tribolium castaneum]
T2_30825	gi|195052284|ref|XP_001993272.1|	2.0006e-151	GH13720 [Drosophila grimshawi]
T2_3083	gi|23464596|ref|NP_696964.1|	1.05933e-06	NADH dehydrogenase subunit 4L [Monosiga brevicollis ATCC 50154]
T2_30834	gi|114051650|ref|NP_001040420.1|	0	sec13-like protein [Bombyx mori]
T2_30839	gi|112982924|ref|NP_001036923.1|	2.12304e-57	atypical protein kinase C [Bombyx mori]
T2_3084	gi|221124488|ref|XP_002166178.1|	2.57479e-12	PREDICTED: similar to CGI-105 protein [Hydra magnipapillata]
T2_30840	gi|112982924|ref|NP_001036923.1|	0	atypical protein kinase C [Bombyx mori]
T2_30842	gi|270010333|gb|EFA06781.1|	3.87465e-06	hypothetical protein TcasGA2_TC009717 [Tribolium castaneum]
T2_30848	gi|307180127|gb|EFN68171.1|	0	DnaJ-like protein subfamily C member 11 [Camponotus floridanus]
T2_3085	gi|195434579|ref|XP_002065280.1|	1.17759e-19	GK14755 [Drosophila willistoni]
T2_30854	gi|289739501|gb|ADD18498.1|	7.87403e-90	class 2 transcription repressor NC2 beta subunit DR1 [Glossina morsitans morsitans]
T2_30858	gi|87248181|gb|ABD36143.1|	4.7253e-129	transcription factor A [Bombyx mori]
T2_30863	gi|5020383|gb|AAD38067.1|	7.0313e-139	juvenile hormone esterase binding protein [Manduca sexta]
T2_30865	gi|307196540|gb|EFN78070.1|	5.41673e-25	Testicular acid phosphatase-like protein [Harpegnathos saltator]
T2_30868	gi|307184397|gb|EFN70806.1|	5.03208e-53	Probable cation-transporting ATPase 13A3 [Camponotus floridanus]
T2_30869	gi|189238168|ref|XP_973365.2|	9.60658e-105	PREDICTED: similar to cation-transporting ATPase [Tribolium castaneum]
T2_30881	gi|321474671|gb|EFX85636.1|	4.20144e-08	hypothetical protein DAPPUDRAFT_127578 [Daphnia pulex]
T2_30888	gi|304443623|gb|ACR15987.2|	5.24806e-67	serine protease 13 [Mamestra configurata]
T2_30890	gi|67513958|dbj|BAD99563.1|	5.41369e-106	cytochrome P450 [Papilio xuthus]
T2_30891	gi|242005771|ref|XP_002423734.1|	0	sulfate transporter, putative [Pediculus humanus corporis]
T2_30904	gi|156547033|ref|XP_001601123.1|	8.63511e-61	PREDICTED: similar to chondroitin synthase [Nasonia vitripennis]
T2_30906	gi|91090188|ref|XP_966752.1|	2.67981e-136	PREDICTED: similar to tetraspanin, putative [Tribolium castaneum]
T2_30907	gi|307165898|gb|EFN60246.1|	7.18873e-14	Protein slit [Camponotus floridanus]
T2_30928	gi|91089675|ref|XP_974428.1|	1.47174e-126	PREDICTED: similar to zinc binding dehydrogenase [Tribolium castaneum]
T2_30932	gi|189242337|ref|XP_001810078.1|	1.50292e-64	PREDICTED: similar to orf [Tribolium castaneum]
T2_30933	gi|190702380|gb|ACE75273.1|	2.90702e-137	retroelement polyprotein [Glyptapanteles flavicoxis]
T2_30934	gi|66564899|ref|XP_623868.1|	5.50096e-151	PREDICTED: similar to Transcription initiation factor IIF subunit beta (ATP-dependent helicase TfIIF-beta) (TFIIF-beta) isoform 1 [Apis mellifera]
T2_30936	gi|163838692|ref|NP_001106229.1|	2.28986e-49	Mod(mdg4)-heS00531 [Bombyx mori]
T2_30942	gi|72004845|ref|XP_784962.1|	3.91442e-24	PREDICTED: similar to LOC561420 protein [Strongylocentrotus purpuratus]
T2_30946	gi|325119705|emb|CBZ55258.1|	3.82335e-09	putative 50S ribosomal protein L22 [Neospora caninum Liverpool]
T2_30950	gi|91076606|ref|XP_968946.1|	1.00587e-20	PREDICTED: similar to neutral alpha-glucosidase ab [Tribolium castaneum]
T2_30957	gi|170045540|ref|XP_001850364.1|	6.00065e-11	chromosome-associated kinesin KIF4A [Culex quinquefasciatus]
T2_30959	gi|307173956|gb|EFN64686.1|	7.30508e-49	Ribonuclease P protein subunit p40 [Camponotus floridanus]
T2_30960	gi|270013681|gb|EFA10129.1|	8.59183e-84	hypothetical protein TcasGA2_TC012309 [Tribolium castaneum]
T2_30961	gi|112983376|ref|NP_001036993.1|	2.95462e-130	ras-like protein 2 [Bombyx mori]
T2_30966	gi|157127677|ref|XP_001655034.1|	6.39066e-69	hypothetical protein AaeL_AAEL010895 [Aedes aegypti]
T2_30975	gi|307166529|gb|EFN60596.1|	1.67776e-54	Solute carrier family 2, facilitated glucose transporter member 8 [Camponotus floridanus]
T2_30976	gi|312384464|gb|EFR29188.1|	1.56596e-12	hypothetical protein AND_02085 [Anopheles darlingi]
T2_30977	gi|156549613|ref|XP_001603784.1|	3.04998e-45	PREDICTED: similar to 5-oxoprolyl-peptidase, putative [Nasonia vitripennis]
T2_30978	gi|156538775|ref|XP_001607904.1|	3.3077e-81	PREDICTED: similar to conserved hypothetical protein [Nasonia vitripennis]
T2_30982	gi|261335948|emb|CBH09281.1|	6.34602e-85	putative lethal (2) k05819 CG3054 [Heliconius melpomene]
T2_3099	gi|209880916|ref|XP_002141897.1|	1.0049e-12	pyruvate phosphate dikinase, PEP/pyruvate binding domain-containing protein [Cryptosporidium muris RN66]
T2_30990	gi|114053313|ref|NP_001040339.1|	0	GTP binding protein [Bombyx mori]
T2_30996	gi|229487403|emb|CAY54137.1|	5.47402e-140	unnamed protein product [Heliconius melpomene]
T2_31	gi|102938|pir||A36329	1.78262e-21	A36329 hypothetical protein 1 - cabbage looper transposon TED (fragment)
T2_31000	gi|91085339|ref|XP_970452.1|	4.76958e-30	PREDICTED: similar to GA17526-PA [Tribolium castaneum]
T2_31001	gi|195457365|ref|XP_002075542.1|	2.43966e-79	GK14526 [Drosophila willistoni]
T2_31006	gi|170035968|ref|XP_001845838.1|	3.97614e-110	ribose-5-phosphate isomerase [Culex quinquefasciatus]
T2_3101	gi|270005487|gb|EFA01935.1|	1.15891e-26	hypothetical protein TcasGA2_TC007549 [Tribolium castaneum]
T2_31016	gi|157106228|ref|XP_001649228.1|	1.82093e-40	hypothetical protein AaeL_AAEL004467 [Aedes aegypti]
T2_31017	gi|91092524|ref|XP_967201.1|	9.39068e-39	PREDICTED: similar to zinc finger protein 99 [Tribolium castaneum]
T2_31018	gi|307192244|gb|EFN75545.1|	6.03986e-17	hypothetical protein EAI_13376 [Harpegnathos saltator]
T2_31020	gi|242005411|ref|XP_002423562.1|	1.53357e-51	conserved hypothetical protein [Pediculus humanus corporis]
T2_31027	gi|189233949|ref|XP_001815164.1|	0	PREDICTED: similar to CG11526 CG11526-PA [Tribolium castaneum]
T2_31029	gi|91091194|ref|XP_972244.1|	9.16296e-38	PREDICTED: similar to copper-zinc superoxide dismutase [Tribolium castaneum]
T2_31035	gi|289741725|gb|ADD19610.1|	1.06893e-34	synaptic vesicle transporter sVOP [Glossina morsitans morsitans]
T2_31038	gi|307191073|gb|EFN74813.1|	1.14185e-37	Uncharacterized protein KIAA0831 [Camponotus floridanus]
T2_31041	gi|195441883|ref|XP_002068691.1|	2.38811e-13	GK17912 [Drosophila willistoni]
T2_3105	gi|316974636|gb|EFV58120.1|	2.94942e-23	phosphatidylinositol 3-kinase catalytic subunit type 3 [Trichinella spiralis]
T2_31062	gi|195169824|ref|XP_002025714.1|	7.94762e-23	GL20858 [Drosophila persimilis]
T2_31067	gi|157167713|ref|XP_001655593.1|	4.10292e-130	sodium/solute symporter [Aedes aegypti]
T2_31068	gi|170028582|ref|XP_001842174.1|	5.04581e-91	sensitized chromosome inheritance modifier 19 [Culex quinquefasciatus]
T2_3107	gi|221129400|ref|XP_002166183.1|	1.93232e-12	PREDICTED: similar to RNA-directed DNA polymerase, partial [Hydra magnipapillata]
T2_31072	gi|66772153|gb|AAY55388.1|	3.83104e-58	IP04209p [Drosophila melanogaster]
T2_31073	gi|91080367|ref|XP_974935.1|	3.61687e-100	PREDICTED: similar to CG17807 CG17807-PA [Tribolium castaneum]
T2_31074	gi|114050873|ref|NP_001040412.1|	7.14056e-71	transcription elongation factor B polypeptide 1 [Bombyx mori]
T2_31075	gi|91088131|ref|XP_975884.1|	4.09271e-131	PREDICTED: similar to CG17928 CG17928-PA isoform 2 [Tribolium castaneum]
T2_31076	gi|195499720|ref|XP_002097066.1|	0	GE26015 [Drosophila yakuba]
T2_3108	gi|242013317|ref|XP_002427357.1|	2.51545e-07	sidestep protein, putative [Pediculus humanus corporis]
T2_31083	gi|154417464|ref|XP_001581752.1|	2.45175e-12	hypothetical protein [Trichomonas vaginalis G3]
T2_31085	gi|8925554|gb|AAF81518.1|AF268320_1	8.73877e-108	AF268320_1 light-harvesting complex protein LHCG11 [Bigelowiella natans]
T2_31088	gi|307194503|gb|EFN76795.1|	7.33347e-73	ELAV-like protein 2 [Harpegnathos saltator]
T2_3109	gi|85000739|ref|XP_955088.1|	7.95946e-08	hypothetical protein [Theileria annulata strain Ankara]
T2_31091	gi|198460897|ref|XP_001361841.2|	1.61319e-20	GA18373 [Drosophila pseudoobscura pseudoobscura]
T2_31094	gi|270010091|gb|EFA06539.1|	1.23802e-59	hypothetical protein TcasGA2_TC009443 [Tribolium castaneum]
T2_31095	gi|91093471|ref|XP_967620.1|	6.44132e-27	PREDICTED: similar to anopheles stephensi ubiquitin, putative [Tribolium castaneum]
T2_31097	gi|194869137|ref|XP_001972394.1|	1.50241e-12	salivary gland secretion 3 [Drosophila erecta]
T2_31099	gi|307173484|gb|EFN64394.1|	0	Androgen-induced proliferation inhibitor [Camponotus floridanus]
T2_31110	gi|15077406|gb|AAK83145.1|AF325500_2	5.86912e-38	AF325500_2 fibroin [Antheraea yamamai]
T2_31111	gi|114050903|ref|NP_001040413.1|	1.30025e-102	golgi SNAP receptor complex member 2 [Bombyx mori]
T2_31117	gi|307168877|gb|EFN61801.1|	2.05574e-148	Integrator complex subunit 2 [Camponotus floridanus]
T2_3112	gi|221111265|ref|XP_002161805.1|	2.08283e-17	PREDICTED: similar to predicted protein [Hydra magnipapillata]
T2_31121	gi|322787522|gb|EFZ13610.1|	8.48192e-12	hypothetical protein SINV_14882 [Solenopsis invicta]
T2_31122	gi|116833163|gb|ABK29494.1|	1.0242e-10	IMP dehydrogenase/GMP reductase [Helicoverpa armigera]
T2_31123	gi|195348221|ref|XP_002040649.1|	5.37077e-151	GM22227 [Drosophila sechellia]
T2_31125	gi|169234692|ref|NP_001108467.1|	1.78982e-161	projectin-like protein [Bombyx mori]
T2_31126	gi|169234698|ref|NP_001108470.1|	3.46691e-21	leucyl aminopeptidase-like protein [Bombyx mori]
T2_3113	gi|115644377|ref|XP_001201290.1|	3.43847e-14	PREDICTED: similar to retrotransposon protein, putative, Ty3-gypsy subclass [Strongylocentrotus purpuratus]
T2_31131	gi|324096378|gb|ADY17718.1|	1.54352e-69	SD18918p [Drosophila melanogaster]
T2_31136	gi|196010912|ref|XP_002115320.1|	5.77923e-28	hypothetical protein TRIADDRAFT_29280 [Trichoplax adhaerens]
T2_31139	gi|91088255|ref|XP_966658.1|	3.35409e-81	PREDICTED: similar to conserved hypothetical protein [Tribolium castaneum]
T2_31141	gi|312374008|gb|EFR21663.1|	6.82597e-92	hypothetical protein AND_16636 [Anopheles darlingi]
T2_31144	gi|270006529|gb|EFA02977.1|	1.7027e-98	hypothetical protein TcasGA2_TC030780 [Tribolium castaneum]
T2_31147	gi|260908014|gb|ACX53806.1|	1.93752e-65	chemosensory protein [Heliothis virescens]
T2_31149	gi|170062916|ref|XP_001866876.1|	9.34137e-38	vitellogenin [Culex quinquefasciatus]
T2_3116	gi|91077432|ref|XP_966445.1|	1.40968e-23	PREDICTED: similar to AGAP002000-PA [Tribolium castaneum]
T2_31162	gi|307207100|gb|EFN84909.1|	8.08094e-14	Uncharacterized protein C17orf90 [Harpegnathos saltator]
T2_31166	gi|157124147|ref|XP_001654043.1|	9.6948e-38	NBP2b protein, putative [Aedes aegypti]
T2_31175	gi|27368143|gb|AAN87269.1|	2.6837e-66	ORF [Drosophila melanogaster]
T2_31181	gi|195425568|ref|XP_002061070.1|	3.58295e-30	GK10743 [Drosophila willistoni]
T2_31183	gi|3660667|gb|AAC61691.1|	3.21841e-09	inositol 1,4,5-trisphosphate receptor [Panulirus argus]
T2_31188	gi|270014764|gb|EFA11212.1|	1.57029e-77	hypothetical protein TcasGA2_TC005176 [Tribolium castaneum]
T2_3119	gi|85001429|ref|XP_955432.1|	3.46656e-15	hypothetical protein [Theileria annulata strain Ankara]
T2_31194	gi|112983654|ref|NP_001036872.1|	3.04171e-19	Bombyrin [Bombyx mori]
T2_31197	gi|114052344|ref|NP_001040237.1|	1.97114e-47	calcitonin gene-related peptide-receptor component protein [Bombyx mori]
T2_31198	gi|270006529|gb|EFA02977.1|	9.72308e-104	hypothetical protein TcasGA2_TC030780 [Tribolium castaneum]
T2_31203	gi|189242082|ref|XP_001809963.1|	5.3502e-50	PREDICTED: similar to BEL12_AG transposon polyprotein [Tribolium castaneum]
T2_31204	gi|189242082|ref|XP_001809963.1|	0	PREDICTED: similar to BEL12_AG transposon polyprotein [Tribolium castaneum]
T2_31206	gi|270016900|gb|EFA13346.1|	3.74875e-30	hypothetical protein TcasGA2_TC002325 [Tribolium castaneum]
T2_31209	gi|283046738|ref|NP_001164316.1|	2.22409e-32	TAK1-associated binding protein 2 isoform A [Tribolium castaneum]
T2_31223	gi|307179408|gb|EFN67738.1|	4.61959e-119	Hydroxyacylglutathione hydrolase [Camponotus floridanus]
T2_31232	gi|112983250|ref|NP_001037610.1|	2.0308e-68	putative alcohol dehydrogenase [Bombyx mori]
T2_31236	gi|260907800|gb|ACX53702.1|	9.62943e-98	acyltransferase [Heliothis virescens]
T2_3124	gi|281209907|gb|EFA84075.1|	3.21181e-44	S-adenosylmethionine synthetase [Polysphondylium pallidum PN500]
T2_31245	gi|158287589|ref|XP_309580.4|	1.31512e-106	AGAP011065-PA [Anopheles gambiae str. PEST]
T2_31251	gi|170058436|ref|XP_001864921.1|	1.5743e-112	conserved hypothetical protein [Culex quinquefasciatus]
T2_31255	gi|112982715|ref|NP_001037686.1|	0	aspartylglucosaminidase [Bombyx mori]
T2_31262	gi|91082923|ref|XP_972752.1|	0	PREDICTED: similar to transglutaminase [Tribolium castaneum]
T2_31270	gi|91087181|ref|XP_975417.1|	1.57613e-118	PREDICTED: similar to AGAP010034-PA [Tribolium castaneum]
T2_31274	gi|1403598|gb|AAC47136.1|	1.72464e-148	retinol dehydratase [Spodoptera frugiperda]
T2_31276	gi|32307480|gb|AAP79145.1|	3.0721e-90	ferredoxin-NADP oxidoreductase [Bigelowiella natans]
T2_31286	gi|307173791|gb|EFN64578.1|	1.87991e-86	Helicase sen1 [Camponotus floridanus]
T2_31287	gi|158295010|ref|XP_315956.4|	8.76785e-21	AGAP005926-PA [Anopheles gambiae str. PEST]
T2_31290	gi|24652791|ref|NP_725068.1|	0	trehalose transporter 1-1, isoform B [Drosophila melanogaster]
T2_31291	gi|157117886|ref|XP_001653084.1|	5.16811e-100	excision repair cross-complementing 1 ercc1 [Aedes aegypti]
T2_31297	gi|164448666|ref|NP_001106745.1|	5.20819e-26	carboxypeptidase inhibitor [Bombyx mori]
T2_31298	gi|479443|pir||S33901	1.97793e-40	S33901 reverse transcriptase - silkworm transposon Pao
T2_31299	gi|7768792|dbj|BAA95569.1|	6.66936e-99	RNase H and integrase-like protein [Bombyx mori]
T2_31303	gi|157129695|ref|XP_001655460.1|	6.78992e-165	ionotropic glutamate receptor subunit ia [Aedes aegypti]
T2_31307	gi|270004161|gb|EFA00609.1|	1.05467e-19	hypothetical protein TcasGA2_TC003484 [Tribolium castaneum]
T2_31308	gi|242009898|ref|XP_002425719.1|	1.19859e-132	ubiquitin-protein ligase E3 component N-recognin-2, putative [Pediculus humanus corporis]
T2_31313	gi|320162815|gb|EFW39714.1|	7.38846e-14	predicted protein [Capsaspora owczarzaki ATCC 30864]
T2_31315	gi|325197112|ref|NP_001191409.1|	4.90559e-163	buffy [Bombyx mori]
T2_31317	gi|307207354|gb|EFN85104.1|	6.02639e-65	Putative inorganic phosphate cotransporter [Harpegnathos saltator]
T2_31327	gi|157130094|ref|XP_001655557.1|	9.44196e-16	hypothetical protein AaeL_AAEL000304 [Aedes aegypti]
T2_31329	gi|261499547|gb|ACX85225.1|	2.71492e-70	glutathione S-transferase E2 [Helicoverpa assulta]
T2_31330	gi|242022223|ref|XP_002431540.1|	9.09926e-50	protein takeout precursor, putative [Pediculus humanus corporis]
T2_31334	gi|325115947|emb|CBZ51501.1|	3.59301e-09	conserved hypothetical protein [Neospora caninum Liverpool]
T2_31336	gi|209571448|ref|NP_001129357.1|	0	deoxyhypusine synthase [Bombyx mori]
T2_31340	gi|148298818|ref|NP_001091784.1|	8.95467e-44	C-type lectin 10 [Bombyx mori]
T2_31342	gi|170058646|ref|XP_001865010.1|	2.14878e-57	solute carrier family 2 [Culex quinquefasciatus]
T2_31344	gi|170035299|ref|XP_001845508.1|	0	paxillin [Culex quinquefasciatus]
T2_31349	gi|33327733|gb|AAQ09229.1|	7.06194e-143	polyprotein [Antheraea mylitta]
T2_31355	gi|148298780|ref|NP_001091798.1|	5.2973e-154	carboxypeptidase [Bombyx mori]
T2_31356	gi|270009489|gb|EFA05937.1|	1.78717e-116	hypothetical protein TcasGA2_TC008753 [Tribolium castaneum]
T2_31358	gi|91077832|ref|XP_971200.1|	0	PREDICTED: similar to CG2260 CG2260-PA [Tribolium castaneum]
T2_31359	gi|91087291|ref|XP_975557.1|	3.31392e-175	PREDICTED: similar to zinc finger protein [Tribolium castaneum]
T2_31363	gi|91093829|ref|XP_969227.1|	4.61095e-138	PREDICTED: similar to CG7638 CG7638-PA [Tribolium castaneum]
T2_31368	gi|391657|dbj|BAA01703.1|	2.00943e-10	unnamed protein product [Drosophila simulans]
T2_31370	gi|157126379|ref|XP_001654609.1|	1.87993e-36	zinc finger protein [Aedes aegypti]
T2_31382	gi|167519863|ref|XP_001744271.1|	1.3375e-09	hypothetical protein [Monosiga brevicollis MX1]
T2_31392	gi|71980419|ref|NP_001020958.1|	6.20475e-19	human XNP gene related family member (xnp-1) [Caenorhabditis elegans]
T2_31396	gi|189235276|ref|XP_973489.2|	1.13766e-62	PREDICTED: similar to mmr1/hsr1 GTP binding protein [Tribolium castaneum]
T2_3140	gi|156318671|ref|XP_001618092.1|	1.37192e-07	hypothetical protein NEMVEDRAFT_v1g155784 [Nematostella vectensis]
T2_31400	gi|125776235|ref|XP_001359212.1|	4.99767e-54	GA10727 [Drosophila pseudoobscura pseudoobscura]
T2_31406	gi|270004738|gb|EFA01186.1|	4.77923e-26	hypothetical protein TcasGA2_TC010512 [Tribolium castaneum]
T2_31407	gi|270016600|gb|EFA13046.1|	1.69655e-54	hypothetical protein TcasGA2_TC010748 [Tribolium castaneum]
T2_3141	gi|167537844|ref|XP_001750589.1|	1.61615e-10	hypothetical protein [Monosiga brevicollis MX1]
T2_31412	gi|91077074|ref|XP_969460.1|	4.88268e-48	PREDICTED: similar to CG3823 CG3823-PA [Tribolium castaneum]
T2_31415	gi|260908056|gb|ACX53826.1|	4.10234e-133	neutral lipase [Heliothis virescens]
T2_31419	gi|189241922|ref|XP_967546.2|	1.46421e-163	PREDICTED: similar to rCG52383 [Tribolium castaneum]
T2_31425	gi|7960304|gb|AAF71289.1|AF255918_1	2.27071e-72	AF255918_1 chemosensory protein [Mamestra brassicae]
T2_31429	gi|321472208|gb|EFX83179.1|	1.89296e-52	hypothetical protein DAPPUDRAFT_302110 [Daphnia pulex]
T2_31431	gi|270012327|gb|EFA08775.1|	2.44089e-111	hypothetical protein TcasGA2_TC006465 [Tribolium castaneum]
T2_31433	gi|291001231|ref|XP_002683182.1|	1.1176e-31	hydroxymethyltransferase [Naegleria gruberi]
T2_31437	gi|197311330|gb|ACH61895.1|	3.15313e-16	zerknuellt [Episyrphus balteatus]
T2_3144	gi|221117659|ref|XP_002166751.1|	2.11646e-10	PREDICTED: similar to Retinol dehydrogenase 12 [Hydra magnipapillata]
T2_31441	gi|91090878|ref|XP_973087.1|	2.18637e-138	PREDICTED: similar to Inositol 1,4,5-triphosphate kinase 1 CG4026-PA [Tribolium castaneum]
T2_31446	gi|270009353|gb|EFA05801.1|	0	hypothetical protein TcasGA2_TC030641 [Tribolium castaneum]
T2_31448	gi|194856534|ref|XP_001968771.1|	3.99921e-114	GG25052 [Drosophila erecta]
T2_31453	gi|91082161|ref|XP_970591.1|	5.85019e-97	PREDICTED: similar to AGAP010191-PA [Tribolium castaneum]
T2_31455	gi|156373844|ref|XP_001629520.1|	7.13469e-06	predicted protein [Nematostella vectensis]
T2_31463	gi|156541662|ref|XP_001602334.1|	4.56013e-110	PREDICTED: similar to Quiescin-sulfhydryl oxidase4, putative [Nasonia vitripennis]
T2_31476	gi|270015184|gb|EFA11632.1|	7.77629e-16	hypothetical protein TcasGA2_TC000010 [Tribolium castaneum]
T2_3148	gi|312383954|gb|EFR28819.1|	1.51208e-06	hypothetical protein AND_02745 [Anopheles darlingi]
T2_31489	gi|195499845|ref|XP_002097120.1|	5.56632e-52	GE24671 [Drosophila yakuba]
T2_31490	gi|114051193|ref|NP_001040388.1|	0	DNA-directed RNA polymerase II polypeptide [Bombyx mori]
T2_31491	gi|19922346|ref|NP_611071.1|	2.97306e-77	CG8315 [Drosophila melanogaster]
T2_31492	gi|114052476|ref|NP_001040247.1|	3.06891e-51	histone H1 [Bombyx mori]
T2_31494	gi|189239788|ref|XP_969346.2|	1.63018e-18	PREDICTED: similar to XPG-like endonuclease CG10670-PA [Tribolium castaneum]
T2_31495	gi|195127377|ref|XP_002008145.1|	1.20395e-116	GI11983 [Drosophila mojavensis]
T2_31506	gi|290349774|dbj|BAI77994.1|	1.17989e-21	metallothionein-like motif containing protein [Folsomia candida]
T2_31507	gi|170031746|ref|XP_001843745.1|	5.94178e-81	conserved hypothetical protein [Culex quinquefasciatus]
T2_31510	gi|189239475|ref|XP_975363.2|	0	PREDICTED: similar to AGAP002047-PA [Tribolium castaneum]
T2_31514	gi|307214744|gb|EFN89664.1|	7.52289e-106	Probable multidrug resistance-associated protein lethal(2)03659 [Harpegnathos saltator]
T2_31520	gi|24643717|ref|NP_728422.1|	0	sluggish A, isoform A [Drosophila melanogaster]
T2_31525	gi|91079298|ref|XP_966796.1|	0	PREDICTED: similar to GA15814-PA [Tribolium castaneum]
T2_31528	gi|270012243|gb|EFA08691.1|	1.00364e-101	hypothetical protein TcasGA2_TC006362 [Tribolium castaneum]
T2_31529	gi|195387211|ref|XP_002052292.1|	1.1457e-84	maltase 2 [Drosophila virilis]
T2_3153	gi|221124504|ref|XP_002166550.1|	4.14946e-14	PREDICTED: similar to aspartate aminotransferase [Hydra magnipapillata]
T2_31533	gi|114051477|ref|NP_001040362.1|	3.60733e-96	mitochondrial ribosomal protein S10 [Bombyx mori]
T2_31544	gi|270012894|gb|EFA09342.1|	1.39874e-37	hypothetical protein TcasGA2_TC001668 [Tribolium castaneum]
T2_31546	gi|157110637|ref|XP_001651186.1|	9.04226e-74	chordin [Aedes aegypti]
T2_31548	gi|307183107|gb|EFN70024.1|	5.24996e-43	Adenomatous polyposis coli protein [Camponotus floridanus]
T2_31550	gi|270009747|gb|EFA06195.1|	0	hypothetical protein TcasGA2_TC009044 [Tribolium castaneum]
T2_31552	gi|242021457|ref|XP_002431161.1|	5.23063e-106	cdp-diacylglycerol--glycerol-3-phosphate 3-phosphatidyltransferase, putative [Pediculus humanus corporis]
T2_31558	gi|195552910|ref|XP_002076563.1|	1.36603e-129	GD17650 [Drosophila simulans]
T2_31573	gi|270002625|gb|EEZ99072.1|	6.93284e-103	hypothetical protein TcasGA2_TC004950 [Tribolium castaneum]
T2_31578	gi|91076452|ref|XP_971782.1|	0	PREDICTED: similar to cdk8 [Tribolium castaneum]
T2_3158	gi|242008680|ref|XP_002425130.1|	2.39151e-31	roundabout 1, 2, 3, putative [Pediculus humanus corporis]
T2_31582	gi|170042588|ref|XP_001849002.1|	4.26529e-105	nuclear protein localization [Culex quinquefasciatus]
T2_31586	gi|195494836|ref|XP_002095010.1|	4.23515e-48	GE19910 [Drosophila yakuba]
T2_31589	gi|198431818|ref|XP_002125575.1|	1.59878e-22	PREDICTED: similar to predicted protein [Ciona intestinalis]
T2_31590	gi|242008327|ref|XP_002424958.1|	1.20746e-40	conserved hypothetical protein [Pediculus humanus corporis]
T2_31594	gi|260907890|gb|ACX53746.1|	1.0353e-85	carbonyl reductase [Heliothis virescens]
T2_31601	gi|157113331|ref|XP_001657780.1|	7.99159e-83	beta-1,4-galactosyltransferase [Aedes aegypti]
T2_31603	gi|189236143|ref|XP_974746.2|	1.80584e-104	PREDICTED: similar to AGAP002711-PA [Tribolium castaneum]
T2_31609	gi|91076588|ref|XP_968186.1|	9.6829e-36	PREDICTED: similar to CG9723 CG9723-PA [Tribolium castaneum]
T2_31612	gi|170063937|ref|XP_001867320.1|	4.25843e-12	zinc finger protein [Culex quinquefasciatus]
T2_31615	gi|157115739|ref|XP_001658286.1|	9.74911e-27	hypothetical protein AaeL_AAEL007321 [Aedes aegypti]
T2_31618	gi|112984030|ref|NP_001037418.1|	2.98679e-152	glutathione S-transferase zeta 1 [Bombyx mori]
T2_31620	gi|189234193|ref|XP_970277.2|	2.04237e-97	PREDICTED: similar to AGAP005618-PA [Tribolium castaneum]
T2_31625	gi|195034719|ref|XP_001988962.1|	0	GH11452 [Drosophila grimshawi]
T2_31626	gi|299930603|gb|ADJ58517.1|	2.44087e-43	seminal fluid protein HACP011 [Heliconius erato]
T2_31627	gi|113865941|ref|NP_001038956.1|	1.82569e-32	ecdysteroid 22-kinase [Bombyx mori]
T2_31630	gi|113865941|ref|NP_001038956.1|	1.70439e-25	ecdysteroid 22-kinase [Bombyx mori]
T2_31632	gi|84028188|sp|P0C0U3.1|CHA2B_LYMDI	3.59348e-40	CHA2B_LYMDI RecName: Full=Chorion class A protein Ld2/Ld41; Flags: Precursor
T2_31637	gi|56283929|ref|NP_523475.3|	4.86083e-12	salivary gland secretion 1 [Drosophila melanogaster]
T2_31640	gi|170054355|ref|XP_001863091.1|	1.02528e-97	ribokinase [Culex quinquefasciatus]
T2_31648	gi|91088575|ref|XP_973165.1|	5.51767e-33	PREDICTED: similar to ubiquitination factor E4 [Tribolium castaneum]
T2_31650	gi|114051706|ref|NP_001040425.1|	1.53472e-14	antennal-enriched UDP-glycosyltransferase [Bombyx mori]
T2_31651	gi|114051706|ref|NP_001040425.1|	3.07094e-96	antennal-enriched UDP-glycosyltransferase [Bombyx mori]
T2_31663	gi|145551935|ref|XP_001461644.1|	7.96236e-85	hypothetical protein [Paramecium tetraurelia strain d4-2]
T2_31665	gi|241599806|ref|XP_002404898.1|	3.12609e-42	hypothetical protein IscW_ISCW019360 [Ixodes scapularis]
T2_31666	gi|270016449|gb|EFA12895.1|	6.70636e-75	hypothetical protein TcasGA2_TC004409 [Tribolium castaneum]
T2_31668	gi|307190601|gb|EFN74583.1|	6.25119e-28	Putative zinc metalloproteinase YIL108W [Camponotus floridanus]
T2_31669	gi|322793774|gb|EFZ17158.1|	2.15241e-43	hypothetical protein SINV_15348 [Solenopsis invicta]
T2_31670	gi|114052492|ref|NP_001040248.1|	4.96971e-70	glycolipid transfer protein [Bombyx mori]
T2_31672	gi|242017802|ref|XP_002429375.1|	1.28566e-43	rab6 GTPase activating protein, gapcena, putative [Pediculus humanus corporis]
T2_31686	gi|270011248|gb|EFA07696.1|	3.58304e-14	hypothetical protein TcasGA2_TC002172 [Tribolium castaneum]
T2_31687	gi|307207894|gb|EFN85455.1|	1.25727e-45	N-acetylneuraminate lyase [Harpegnathos saltator]
T2_31695	gi|183979394|dbj|BAG30749.1|	4.52641e-60	cuticular protein CPR59A [Papilio xuthus]
T2_31696	gi|189242082|ref|XP_001809963.1|	0	PREDICTED: similar to BEL12_AG transposon polyprotein [Tribolium castaneum]
T2_3170	gi|196010331|ref|XP_002115030.1|	4.02861e-22	hypothetical protein TRIADDRAFT_28936 [Trichoplax adhaerens]
T2_31700	gi|270014745|gb|EFA11193.1|	0	hypothetical protein TcasGA2_TC004801 [Tribolium castaneum]
T2_31702	gi|133754344|gb|ABO38436.1|	0	(6-4) photolyase [Danaus plexippus]
T2_31706	gi|270013815|gb|EFA10263.1|	2.45355e-16	hypothetical protein TcasGA2_TC012463 [Tribolium castaneum]
T2_31707	gi|270013816|gb|EFA10264.1|	8.72096e-62	hypothetical protein TcasGA2_TC012464 [Tribolium castaneum]
T2_31710	gi|189242082|ref|XP_001809963.1|	7.76315e-54	PREDICTED: similar to BEL12_AG transposon polyprotein [Tribolium castaneum]
T2_31717	gi|189239303|ref|XP_971702.2|	4.43635e-76	PREDICTED: similar to predicted protein [Tribolium castaneum]
T2_31724	gi|307191728|gb|EFN75170.1|	2.51416e-12	TGF-beta receptor type-1 [Harpegnathos saltator]
T2_31728	gi|242117909|ref|NP_001155985.1|	4.68725e-44	phosphatase and tensin-like [Apis mellifera]
T2_31730	gi|215422331|ref|NP_001135855.1|	2.86455e-56	adenosine deaminase, tRNA-specific 2, TAD2 homolog [Nasonia vitripennis]
T2_31734	gi|156537872|ref|XP_001608115.1|	2.72311e-143	PREDICTED: similar to conserved hypothetical protein [Nasonia vitripennis]
T2_31740	gi|157131190|ref|XP_001662160.1|	4.2072e-66	hypothetical protein AaeL_AAEL012012 [Aedes aegypti]
T2_31741	gi|268557624|ref|XP_002636802.1|	6.75466e-23	Hypothetical protein CBG09238 [Caenorhabditis briggsae]
T2_31744	gi|224381702|gb|ACN41953.1|	8.97629e-06	innexin 1 [Schistocerca gregaria]
T2_31748	gi|321461680|gb|EFX72710.1|	9.86005e-60	hypothetical protein DAPPUDRAFT_58639 [Daphnia pulex]
T2_31754	gi|66526450|ref|XP_623902.1|	2.87384e-143	PREDICTED: similar to CG6750-PA [Apis mellifera]
T2_3176	gi|308447277|ref|XP_003087384.1|	7.65985e-39	hypothetical protein CRE_26036 [Caenorhabditis remanei]
T2_31766	gi|322778915|gb|EFZ09331.1|	9.90273e-20	hypothetical protein SINV_15765 [Solenopsis invicta]
T2_31773	gi|91094879|ref|XP_972904.1|	8.36307e-49	PREDICTED: similar to AGAP001300-PA [Tribolium castaneum]
T2_3178	gi|270017072|gb|EFA13518.1|	3.27908e-18	hypothetical protein TcasGA2_TC001491 [Tribolium castaneum]
T2_31780	gi|114051175|ref|NP_001040389.1|	1.74602e-78	signal recognition particle 19 kDa protein [Bombyx mori]
T2_31783	gi|301070146|gb|ADK55519.1|	5.92968e-122	small heat shock protein [Spodoptera litura]
T2_31785	gi|261333995|emb|CBH16989.1|	8.49501e-26	nucleoporin, putative2 [Trypanosoma brucei gambiense DAL972]
T2_31789	gi|157127315|ref|XP_001654919.1|	3.30013e-38	hypothetical protein AaeL_AAEL010802 [Aedes aegypti]
T2_31792	gi|58376301|ref|XP_308044.2|	1.92804e-112	AGAP002151-PA [Anopheles gambiae str. PEST]
T2_31798	gi|307199996|gb|EFN80346.1|	7.41831e-50	UPF0510 protein C19orf63-like protein [Harpegnathos saltator]
T2_31803	gi|163838684|ref|NP_001106225.1|	0	ubiquinol-cytochrome c reductase core protein II [Bombyx mori]
T2_31806	gi|125776707|ref|XP_001359365.1|	2.38744e-06	GA15415 [Drosophila pseudoobscura pseudoobscura]
T2_31812	gi|291237507|ref|XP_002738687.1|	2.63222e-17	PREDICTED: bromodomain containing protein 1-like [Saccoglossus kowalevskii]
T2_31814	gi|169234684|ref|NP_001108463.1|	1.70742e-110	glutathione S-transferase theta 1 [Bombyx mori]
T2_31821	gi|157116848|ref|XP_001652873.1|	7.61221e-56	sugar transporter [Aedes aegypti]
T2_31823	gi|242014609|ref|XP_002427979.1|	3.02759e-14	conserved hypothetical protein [Pediculus humanus corporis]
T2_31826	gi|307176423|gb|EFN65994.1|	2.93908e-46	Retrovirus-related Pol polyprotein from transposon TNT 1-94 [Camponotus floridanus]
T2_3183	gi|66805655|ref|XP_636549.1|	4.55957e-40	class I peptide chain release factor [Dictyostelium discoideum AX4]
T2_31830	gi|51702278|sp|P62924.1|IF5A_SPOEX	9.90053e-106	IF5A_SPOEX RecName: Full=Eukaryotic translation initiation factor 5A; Short=eIF-5A
T2_31831	gi|270014458|gb|EFA10906.1|	6.21478e-12	hypothetical protein TcasGA2_TC001732 [Tribolium castaneum]
T2_3184	gi|281202358|gb|EFA76563.1|	8.70053e-18	3-hydroxyisobutyrate dehydrogenase [Polysphondylium pallidum PN500]
T2_31845	gi|195963331|ref|NP_001124377.1|	6.67995e-75	lethal(3)neo18 [Bombyx mori]
T2_31849	gi|270004551|gb|EFA00999.1|	2.37825e-50	hypothetical protein TcasGA2_TC003912 [Tribolium castaneum]
T2_31853	gi|321468366|gb|EFX79351.1|	7.11281e-31	hypothetical protein DAPPUDRAFT_319650 [Daphnia pulex]
T2_31854	gi|307214677|gb|EFN89606.1|	3.2129e-52	Co-chaperone protein HscB, mitochondrial [Harpegnathos saltator]
T2_31855	gi|156545127|ref|XP_001602358.1|	3.29553e-30	PREDICTED: similar to conserved hypothetical protein [Nasonia vitripennis]
T2_31859	gi|62484442|ref|NP_728939.2|	1.27102e-52	ensconsin, isoform E [Drosophila melanogaster]
T2_31863	gi|14517793|gb|AAK64362.1|AF336288_1	1.79813e-145	AF336288_1 glutathione-S-transferase-like protein [Galleria mellonella]
T2_31865	gi|118366765|ref|XP_001016598.1|	5.44458e-13	hypothetical protein TTHERM_00189220 [Tetrahymena thermophila]
T2_31880	gi|66541960|ref|XP_623706.1|	0	PREDICTED: similar to CG5970-PA [Apis mellifera]
T2_31889	gi|187450090|emb|CAO85359.1|	1.05906e-71	ENSANGG00000011698 protein [Anopheles arabiensis]
T2_31893	gi|91082233|ref|XP_972708.1|	0	PREDICTED: similar to 2-phosphodiesterase [Tribolium castaneum]
T2_31897	gi|156391139|ref|XP_001635626.1|	2.15853e-15	predicted protein [Nematostella vectensis]
T2_31899	gi|241555221|ref|XP_002399419.1|	4.73624e-41	leucine-rich repeat (LRR) protein, putative [Ixodes scapularis]
T2_319	gi|15150338|gb|AAK85401.1|AF399935_1	1.92599e-69	AF399935_1 translation initiation factor eIF4A [Spisula solidissima]
T2_31903	gi|114052022|ref|NP_001040447.1|	4.48546e-153	UTP11-like U3 small nucleolar ribonucleoprotein [Bombyx mori]
T2_31907	gi|312375524|gb|EFR22882.1|	1.2071e-124	hypothetical protein AND_14057 [Anopheles darlingi]
T2_31909	gi|307201074|gb|EFN81006.1|	4.75159e-56	hypothetical protein EAI_12852 [Harpegnathos saltator]
T2_31918	gi|87248355|gb|ABD36230.1|	5.29924e-91	ribosomal protein L22 [Bombyx mori]
T2_31920	gi|195129177|ref|XP_002009035.1|	1.9538e-21	GI13826 [Drosophila mojavensis]
T2_31921	gi|115916091|ref|XP_001198200.1|	2.67283e-24	PREDICTED: similar to protein F28E10.3 [imported] - Caenorhabditis elegans [Strongylocentrotus purpuratus]
T2_31928	gi|270000963|gb|EEZ97410.1|	5.45219e-18	hypothetical protein TcasGA2_TC011239 [Tribolium castaneum]
T2_31929	gi|114051239|ref|NP_001040113.1|	0	cystathionine gamma-lyase [Bombyx mori]
T2_31930	gi|157136481|ref|XP_001656848.1|	5.02131e-67	hypothetical protein AaeL_AAEL003452 [Aedes aegypti]
T2_31936	gi|270011307|gb|EFA07755.1|	9.88488e-50	hypothetical protein TcasGA2_TC005309 [Tribolium castaneum]
T2_31938	gi|322798643|gb|EFZ20247.1|	2.96671e-131	hypothetical protein SINV_11780 [Solenopsis invicta]
T2_31939	gi|242012531|ref|XP_002426986.1|	1.25057e-94	transmembrane protein 16E, putative [Pediculus humanus corporis]
T2_3194	gi|91081633|ref|XP_967661.1|	4.08352e-21	PREDICTED: similar to CG8813 CG8813-PA [Tribolium castaneum]
T2_31941	gi|114050773|ref|NP_001040155.1|	3.37504e-143	short-chain dehydrogenease/reductase-like [Bombyx mori]
T2_31945	gi|58393584|ref|XP_320178.2|	5.74834e-66	AGAP012380-PA [Anopheles gambiae str. PEST]
T2_31946	gi|321473004|gb|EFX83972.1|	6.03356e-139	putative histone deacetylase HDAC6 protein [Daphnia pulex]
T2_31952	gi|307181945|gb|EFN69385.1|	1.20301e-153	RNA exonuclease 1-like protein [Camponotus floridanus]
T2_31958	gi|156538623|ref|XP_001608180.1|	1.51657e-143	PREDICTED: similar to short-chain dehydrogenase [Nasonia vitripennis]
T2_31959	gi|270013653|gb|EFA10101.1|	7.98399e-117	hypothetical protein TcasGA2_TC012280 [Tribolium castaneum]
T2_3196	gi|242010046|ref|XP_002425787.1|	4.65778e-19	glutamyl-tRNA synthetase, putative [Pediculus humanus corporis]
T2_31964	gi|189234316|ref|XP_972412.2|	0	PREDICTED: similar to AGAP000519-PA [Tribolium castaneum]
T2_31967	gi|91087255|ref|XP_975528.1|	2.64368e-88	PREDICTED: similar to transmembrane protein 110 [Tribolium castaneum]
T2_31968	gi|307209190|gb|EFN86301.1|	4.39438e-44	hypothetical protein EAI_03498 [Harpegnathos saltator]
T2_31974	gi|91084131|ref|XP_967388.1|	0	PREDICTED: similar to phosphoinositide-binding protein, putative [Tribolium castaneum]
T2_31975	gi|91077074|ref|XP_969460.1|	3.34455e-69	PREDICTED: similar to CG3823 CG3823-PA [Tribolium castaneum]
T2_31989	gi|313243766|emb|CBY42375.1|	3.62769e-06	unnamed protein product [Oikopleura dioica]
T2_32	gi|270015677|gb|EFA12125.1|	8.34687e-23	hypothetical protein TcasGA2_TC002271 [Tribolium castaneum]
T2_320	gi|307209011|gb|EFN86211.1|	1.46779e-23	Roundabout-like protein 2 [Harpegnathos saltator]
T2_32000	gi|242022838|ref|XP_002431845.1|	1.77057e-154	oxysterol-binding protein 3, putative [Pediculus humanus corporis]
T2_32001	gi|91092324|ref|XP_970273.1|	1.58758e-115	PREDICTED: similar to Vacuolar protein sorting-associated protein 45 (mVps45) [Tribolium castaneum]
T2_32010	gi|260908052|gb|ACX53824.1|	6.52811e-129	DUF233 protein [Heliothis virescens]
T2_32015	gi|239791051|dbj|BAH72041.1|	2.63672e-07	ACYPI007931 [Acyrthosiphon pisum]
T2_32024	gi|198459509|ref|XP_001361404.2|	0	GA11779 [Drosophila pseudoobscura pseudoobscura]
T2_32025	gi|270001229|gb|EEZ97676.1|	7.85271e-51	hypothetical protein TcasGA2_TC016221 [Tribolium castaneum]
T2_32028	gi|156763634|gb|ABU94676.1|	0	alpha-tubulin [Xestia c-nigrum]
T2_32032	gi|260907920|gb|ACX53761.1|	8.60161e-66	odorant binding protein [Heliothis virescens]
T2_32035	gi|307202521|gb|EFN81883.1|	0	WD repeat-containing protein 68 [Harpegnathos saltator]
T2_32037	gi|157106714|ref|XP_001649449.1|	0	small calcium-binding mitochondrial carrier, putative [Aedes aegypti]
T2_32041	gi|307177984|gb|EFN66856.1|	7.8433e-10	hypothetical protein EAG_05267 [Camponotus floridanus]
T2_32045	gi|93278322|gb|ABF06612.1|	0	cytochrome P450 [Bombyx mandarina]
T2_32046	gi|290792623|gb|ADD63783.1|	1.02887e-79	cytochrome P450 [Litopenaeus vannamei]
T2_32048	gi|193657083|ref|XP_001945498.1|	1.0083e-62	PREDICTED: similar to AGAP001627-PA [Acyrthosiphon pisum]
T2_32050	gi|221121422|ref|XP_002167687.1|	9.9546e-37	PREDICTED: hypothetical protein [Hydra magnipapillata]
T2_32054	gi|229892281|ref|NP_001153496.1|	1.39488e-95	hypothetical protein LOC100301488 [Nasonia vitripennis]
T2_32057	gi|170070516|ref|XP_001869607.1|	6.19825e-40	monocarboxylate transporter [Culex quinquefasciatus]
T2_32061	gi|91091810|ref|XP_970950.1|	1.9878e-172	PREDICTED: similar to zinc finger protein [Tribolium castaneum]
T2_32062	gi|114052118|ref|NP_001040455.1|	0	mitochondrial translational release factor 1 [Bombyx mori]
T2_32069	gi|196012836|ref|XP_002116280.1|	1.05566e-67	hypothetical protein TRIADDRAFT_50834 [Trichoplax adhaerens]
T2_32084	gi|261887901|gb|ACY05433.1|	2.99425e-48	putative ATP-binding protein [Heliconius melpomene rosina]
T2_32095	gi|99079799|gb|ABF66135.1|	5.73869e-179	opsin [Lycaena helloides]
T2_32096	gi|34980331|gb|AAQ84060.1|	2.35206e-60	uv opsin [Xanthopan morgani praedicta]
T2_32097	gi|114051904|ref|NP_001040434.1|	0	F-actin capping protein beta subunit [Bombyx mori]
T2_321	gi|221124500|ref|XP_002166318.1|	3.05417e-41	PREDICTED: similar to ATPase, Cu++ transporting, beta polypeptide [Hydra magnipapillata]
T2_3210	gi|221130012|ref|XP_002153802.1|	8.56703e-08	PREDICTED: similar to CYtochrome P450 family member (cyp-29A2), partial [Hydra magnipapillata]
T2_32100	gi|32188136|gb|AAP75792.1|	6.00927e-43	glutathione S-transferase [Helicoverpa armigera]
T2_32102	gi|256274664|gb|ACU68553.1|	4.03482e-57	Spz1A [Manduca sexta]
T2_32103	gi|169234708|ref|NP_001108475.1|	7.86483e-12	ubiquitin conjugating enzyme 4 [Bombyx mori]
T2_32106	gi|154416763|ref|XP_001581403.1|	1.99788e-32	viral A-type inclusion protein [Trichomonas vaginalis G3]
T2_32114	gi|325116813|emb|CBZ52366.1|	4.31397e-11	conserved hypothetical protein [Neospora caninum Liverpool]
T2_32128	gi|170063054|ref|XP_001866937.1|	2.32454e-34	scavenger receptor cysteine-rich protein [Culex quinquefasciatus]
T2_32130	gi|114051368|ref|NP_001040368.1|	3.64331e-138	Rab7 [Bombyx mori]
T2_32140	gi|156545120|ref|XP_001602146.1|	1.95673e-36	PREDICTED: hypothetical protein [Nasonia vitripennis]
T2_32159	gi|270007317|gb|EFA03765.1|	0	hypothetical protein TcasGA2_TC013876 [Tribolium castaneum]
T2_32176	gi|307191764|gb|EFN75206.1|	2.08938e-49	U6 snRNA-specific terminal uridylyltransferase 1 [Harpegnathos saltator]
T2_32179	gi|195113983|ref|XP_002001547.1|	2.11954e-36	GI21925 [Drosophila mojavensis]
T2_32181	gi|242013635|ref|XP_002427508.1|	4.10964e-27	histone H1-I-1, putative [Pediculus humanus corporis]
T2_32182	gi|91078418|ref|XP_974674.1|	7.16129e-104	PREDICTED: similar to cytochrome c oxidase assembly protein cox11 [Tribolium castaneum]
T2_3219	gi|307184841|gb|EFN71138.1|	2.99458e-23	hypothetical protein EAG_10667 [Camponotus floridanus]
T2_32193	gi|242002550|ref|XP_002435918.1|	3.68847e-17	hypothetical protein IscW_ISCW024385 [Ixodes scapularis]
T2_32195	gi|40950582|gb|AAR97922.1|	0	POU-domain transcription factor [Helicoverpa armigera]
T2_32200	gi|2677845|gb|AAC47810.1|	3.92764e-77	ribonuclease H1 [Drosophila melanogaster]
T2_32202	gi|91075966|ref|XP_969306.1|	1.73999e-176	PREDICTED: similar to cxpwmw03 [Tribolium castaneum]
T2_32208	gi|84801|pir||S08405	0	S08405 hypothetical protein 2 - silkworm transposon mag
T2_32212	gi|156543660|ref|XP_001605104.1|	1.39681e-08	PREDICTED: similar to DNA topoisomerase type I [Nasonia vitripennis]
T2_32214	gi|189234983|ref|XP_968115.2|	8.76253e-88	PREDICTED: similar to groucho CG8384-PA [Tribolium castaneum]
T2_3222	gi|307175077|gb|EFN65222.1|	5.15576e-18	hypothetical protein EAG_00292 [Camponotus floridanus]
T2_32223	gi|307203111|gb|EFN82291.1|	2.67043e-166	Proteasome-associated protein ECM29-like protein [Harpegnathos saltator]
T2_32225	gi|91079028|ref|XP_974924.1|	0	PREDICTED: similar to GA11814-PA [Tribolium castaneum]
T2_32231	gi|170050428|ref|XP_001861307.1|	4.92896e-140	amino acid transporter [Culex quinquefasciatus]
T2_32232	gi|316966770|gb|EFV51311.1|	7.43608e-21	zinc metalloproteinase nas-4 [Trichinella spiralis]
T2_32235	gi|91080473|ref|XP_970438.1|	9.64825e-66	PREDICTED: similar to IMP1 inner mitochondrial membrane peptidase-like [Tribolium castaneum]
T2_32238	gi|32307510|gb|AAP79160.1|	2.81479e-21	ribosomal protein rpS10 [Bigelowiella natans]
T2_32241	gi|114050771|ref|NP_001040154.1|	4.8107e-156	short-chain dehydrogenease/reductase [Bombyx mori]
T2_32246	gi|307194107|gb|EFN76562.1|	4.36863e-10	hypothetical protein EAI_03055 [Harpegnathos saltator]
T2_32247	gi|91086857|ref|XP_974387.1|	7.29788e-33	PREDICTED: eyes absent [Tribolium castaneum]
T2_32248	gi|91086857|ref|XP_974387.1|	8.72171e-168	PREDICTED: eyes absent [Tribolium castaneum]
T2_3225	gi|270016051|gb|EFA12499.1|	4.2724e-12	hypothetical protein TcasGA2_TC012900 [Tribolium castaneum]
T2_32262	gi|289741403|gb|ADD19449.1|	1.84491e-39	hypothetical conserved protein [Glossina morsitans morsitans]
T2_32267	gi|284813563|ref|NP_001165387.1|	6.16467e-143	adenylate kinase 2 [Bombyx mori]
T2_3227	gi|321448236|gb|EFX61367.1|	1.02809e-08	hypothetical protein DAPPUDRAFT_69780 [Daphnia pulex]
T2_32276	gi|194759190|ref|XP_001961832.1|	4.68213e-112	GF15166 [Drosophila ananassae]
T2_32277	gi|315271099|gb|ADU02195.1|	1.78661e-67	cytochrome b5 [Helicoverpa armigera]
T2_32278	gi|123438677|ref|XP_001310118.1|	2.57118e-09	viral A-type inclusion protein [Trichomonas vaginalis G3]
T2_3228	gi|194895005|ref|XP_001978163.1|	1.6463e-24	GG19451 [Drosophila erecta]
T2_32282	gi|157412320|ref|NP_001098700.1|	2.44439e-39	nanos-M [Bombyx mori]
T2_32288	gi|157106423|ref|XP_001649315.1|	8.28102e-20	cramped protein [Aedes aegypti]
T2_32289	gi|170052071|ref|XP_001862055.1|	3.39962e-41	general vesicular transport factor p115 [Culex quinquefasciatus]
T2_3230	gi|221507507|gb|EEE33111.1|	6.31016e-06	conserved hypothetical protein [Toxoplasma gondii VEG]
T2_32309	gi|307187371|gb|EFN72494.1|	6.35159e-154	Choline-phosphate cytidylyltransferase B [Camponotus floridanus]
T2_32313	gi|151301117|ref|NP_001093085.1|	1.37741e-66	Prpk-binding protein [Bombyx mori]
T2_32316	gi|112982822|ref|NP_001037540.1|	4.84196e-169	phosphoglyceromutase [Bombyx mori]
T2_32320	gi|260787625|ref|XP_002588853.1|	5.48716e-33	hypothetical protein BRAFLDRAFT_99565 [Branchiostoma floridae]
T2_32321	gi|195369166|ref|XP_002045827.1|	3.5642e-114	GM19296 [Drosophila sechellia]
T2_32322	gi|157117998|ref|XP_001658958.1|	1.14151e-21	hypothetical protein AaeL_AAEL008135 [Aedes aegypti]
T2_32334	gi|45476805|sp|P60607.1|CHB3_LYMDI	6.74224e-33	CHB3_LYMDI RecName: Full=Chorion class B protein Ld34; Flags: Precursor
T2_3234	gi|156330323|ref|XP_001619095.1|	2.28845e-17	hypothetical protein NEMVEDRAFT_v1g152409 [Nematostella vectensis]
T2_32349	gi|170577703|ref|XP_001894106.1|	2.5314e-13	Hypothetical 17.1 kDa protein in PUR5 3&apos;region [Brugia malayi]
T2_3235	gi|91092768|ref|XP_973681.1|	1.78705e-09	PREDICTED: similar to TPR repeat-containing protein C9orf52 [Tribolium castaneum]
T2_32352	gi|304423112|gb|ADM32901.1|	0	inhibitor of apoptosis protein [Helicoverpa armigera]
T2_32354	gi|2970687|gb|AAC06038.1|	0	beta-glucosidase precursor [Spodoptera frugiperda]
T2_32355	gi|262034623|gb|ACY06936.1|	1.25727e-122	putative cuticle protein CPH41 [Bombyx mori]
T2_32356	gi|262034623|gb|ACY06936.1|	3.14902e-144	putative cuticle protein CPH41 [Bombyx mori]
T2_32359	gi|156550468|ref|XP_001601258.1|	3.93126e-07	PREDICTED: hypothetical protein [Nasonia vitripennis]
T2_3236	gi|270004735|gb|EFA01183.1|	1.13038e-30	hypothetical protein TcasGA2_TC010509 [Tribolium castaneum]
T2_32360	gi|260908006|gb|ACX53802.1|	1.08394e-96	hydroxybutyrate dehydrogenase [Heliothis virescens]
T2_32365	gi|157138647|ref|XP_001657325.1|	4.2348e-113	PAF acetylhydrolase 45 kDa subunit, putative [Aedes aegypti]
T2_32366	gi|170046161|ref|XP_001850645.1|	1.27096e-60	sugar transporter [Culex quinquefasciatus]
T2_32370	gi|195390199|ref|XP_002053756.1|	9.28224e-50	GJ23172 [Drosophila virilis]
T2_32371	gi|307169698|gb|EFN62274.1|	7.38836e-09	Ubinuclein [Camponotus floridanus]
T2_32374	gi|91082781|ref|XP_966810.1|	4.60284e-57	PREDICTED: similar to CG14661 CG14661-PA [Tribolium castaneum]
T2_32376	gi|91079098|ref|XP_975317.1|	2.26408e-10	PREDICTED: similar to CG13800 CG13800-PA [Tribolium castaneum]
T2_32381	gi|170049694|ref|XP_001858079.1|	8.96117e-23	pacifastin light chain [Culex quinquefasciatus]
T2_32396	gi|156385351|ref|XP_001633594.1|	1.10766e-13	predicted protein [Nematostella vectensis]
T2_32397	gi|114051918|ref|NP_001040440.1|	5.41706e-138	ubiquinone biosynthesis protein COQ4 homolog, mitochondrial [Bombyx mori]
T2_32398	gi|91087329|ref|XP_975595.1|	5.38535e-38	PREDICTED: similar to conserved hypothetical protein [Tribolium castaneum]
T2_324	gi|4883640|gb|AAD31595.1|AF117898_1	4.12655e-47	AF117898_1 putative hedgehog receptor [Junonia coenia]
T2_32403	gi|260829661|ref|XP_002609780.1|	9.22114e-16	hypothetical protein BRAFLDRAFT_58684 [Branchiostoma floridae]
T2_32407	gi|145539448|ref|XP_001455414.1|	9.1853e-06	hypothetical protein [Paramecium tetraurelia strain d4-2]
T2_32413	gi|242009753|ref|XP_002425647.1|	6.72708e-10	smg-7, putative [Pediculus humanus corporis]
T2_32418	gi|195492749|ref|XP_002094124.1|	0	GE21660 [Drosophila yakuba]
T2_32426	gi|312379445|gb|EFR25715.1|	1.00772e-57	hypothetical protein AND_08707 [Anopheles darlingi]
T2_32433	gi|91080669|ref|XP_975087.1|	4.47229e-110	PREDICTED: similar to snare protein sec22 [Tribolium castaneum]
T2_32434	gi|312373968|gb|EFR21629.1|	0	hypothetical protein AND_16684 [Anopheles darlingi]
T2_32439	gi|112984002|ref|NP_001037414.1|	0	asparagine synthetase [Bombyx mori]
T2_32440	gi|242014903|ref|XP_002428122.1|	5.70915e-10	hypothetical protein Phum_PHUM364050 [Pediculus humanus corporis]
T2_32449	gi|28201815|sp|Q9U6V6.1|JDP_MANSE	4.63223e-91	JDP_MANSE RecName: Full=J domain-containing protein
T2_3245	gi|195445204|ref|XP_002070221.1|	1.82755e-14	GK11939 [Drosophila willistoni]
T2_32450	gi|222143558|dbj|BAH19308.1|	0	arginase [Bombyx mori]
T2_3246	gi|294944889|ref|XP_002784481.1|	3.09958e-23	dihydropteroate synthase, putative [Perkinsus marinus ATCC 50983]
T2_32460	gi|189242082|ref|XP_001809963.1|	1.20279e-133	PREDICTED: similar to BEL12_AG transposon polyprotein [Tribolium castaneum]
T2_3247	gi|193605836|ref|XP_001944025.1|	7.4221e-09	PREDICTED: similar to Probable methylmalonate-semialdehyde dehydrogenase [acylating], mitochondrial precursor (MMSDH) (Malonate-semialdehyde dehydrogenase [acylating]) [Acyrthosiphon pisum]
T2_32478	gi|170039559|ref|XP_001847598.1|	6.50892e-19	M protein type [Culex quinquefasciatus]
T2_3248	gi|221484283|gb|EEE22579.1|	1.2664e-08	hypothetical protein TGGT1_032700 [Toxoplasma gondii GT1]
T2_32483	gi|170053856|ref|XP_001862866.1|	8.54456e-29	bat5 [Culex quinquefasciatus]
T2_32492	gi|153792609|ref|NP_001093277.1|	1.62308e-74	tropomyosin-2 isoform 4 [Bombyx mori]
T2_32495	gi|218505757|ref|NP_001136224.1|	3.91583e-59	fau protein [Bombyx mori]
T2_32496	gi|195451597|ref|XP_002072993.1|	1.54815e-62	GK13394 [Drosophila willistoni]
T2_32497	gi|157131260|ref|XP_001655842.1|	1.58608e-62	sugar transporter [Aedes aegypti]
T2_32498	gi|91085959|ref|XP_971351.1|	4.99808e-117	PREDICTED: similar to lethal (1) G0004 CG11738-PA [Tribolium castaneum]
T2_32502	gi|77415656|emb|CAJ01497.1|	3.65205e-39	hypothetical protein [Manduca sexta]
T2_32504	gi|91084689|ref|XP_968899.1|	8.54822e-82	PREDICTED: similar to Golgi SNAP receptor complex member, putative [Tribolium castaneum]
T2_32516	gi|158298582|ref|XP_318758.4|	9.82989e-75	AGAP009702-PA [Anopheles gambiae str. PEST]
T2_32521	gi|307611929|ref|NP_001182631.1|	3.27219e-101	sugar transporter protein 3 [Bombyx mori]
T2_32522	gi|170029361|ref|XP_001842561.1|	2.67175e-27	conserved hypothetical protein [Culex quinquefasciatus]
T2_32524	gi|157109544|ref|XP_001650717.1|	9.08344e-137	hook protein [Aedes aegypti]
T2_32533	gi|321475499|gb|EFX86462.1|	1.02197e-35	hypothetical protein DAPPUDRAFT_208196 [Daphnia pulex]
T2_32535	gi|112984330|ref|NP_001037476.1|	1.20665e-137	p260 [Bombyx mori]
T2_32536	gi|112984330|ref|NP_001037476.1|	3.68979e-07	p260 [Bombyx mori]
T2_32538	gi|156547193|ref|XP_001604224.1|	5.57982e-65	PREDICTED: similar to sodium/potassium-dependent atpase beta-2 subunit [Nasonia vitripennis]
T2_32540	gi|114051479|ref|NP_001040363.1|	1.65965e-97	mitochondrial ribosomal protein S25 [Bombyx mori]
T2_32541	gi|194745847|ref|XP_001955396.1|	3.83121e-73	GF16260 [Drosophila ananassae]
T2_32545	gi|91081959|ref|XP_967663.1|	3.14791e-168	PREDICTED: similar to AGAP005853-PA [Tribolium castaneum]
T2_32553	gi|148298871|ref|NP_001091802.1|	1.6181e-132	hypothetical protein LOC778507 [Bombyx mori]
T2_32563	gi|91076528|ref|XP_973650.1|	1.38528e-33	PREDICTED: similar to U3 small nucleolar RNA-associated protein, putative [Tribolium castaneum]
T2_32567	gi|156549913|ref|XP_001602105.1|	1.62068e-38	PREDICTED: similar to serine hydrolase-like [Nasonia vitripennis]
T2_32568	gi|194747004|ref|XP_001955944.1|	1.65541e-64	GF24843 [Drosophila ananassae]
T2_32570	gi|307169693|gb|EFN62269.1|	4.74793e-39	ATP-binding cassette sub-family A member 13 [Camponotus floridanus]
T2_32582	gi|307214214|gb|EFN89320.1|	0	Rap guanine nucleotide exchange factor 2 [Harpegnathos saltator]
T2_32583	gi|189233693|ref|XP_969378.2|	6.58275e-47	PREDICTED: similar to sorting nexin [Tribolium castaneum]
T2_32585	gi|229606079|ref|NP_001153448.1|	9.23649e-94	EF-hand domain family, member D1 [Nasonia vitripennis]
T2_32586	gi|270013850|gb|EFA10298.1|	1.13207e-31	hypothetical protein TcasGA2_TC012513 [Tribolium castaneum]
T2_32587	gi|198041638|ref|NP_001128236.1|	1.20375e-19	ORAI calcium release-activated calcium modulator 1 isoform A [Bombyx mori]
T2_32592	gi|160693|gb|AAA29768.1|	2.13052e-13	sporozoite surface protein [Plasmodium yoelii]
T2_32593	gi|195429673|ref|XP_002062882.1|	7.9135e-07	GK19461 [Drosophila willistoni]
T2_32595	gi|307212500|gb|EFN88231.1|	4.99335e-27	Neurabin-1 [Harpegnathos saltator]
T2_32600	gi|4753912|emb|CAB41997.1|	8.42524e-09	3-dehydroecdysone 3beta-reductase [Spodoptera littoralis]
T2_32603	gi|156369545|ref|XP_001628036.1|	8.74945e-158	predicted protein [Nematostella vectensis]
T2_32605	gi|307200028|gb|EFN80374.1|	2.77535e-71	Putative cysteine proteinase CG12163 [Harpegnathos saltator]
T2_32618	gi|110758238|ref|XP_624287.2|	5.01061e-167	PREDICTED: similar to Tetraspanin 26A CG9093-PA [Apis mellifera]
T2_32630	gi|145525178|ref|XP_001448411.1|	5.33567e-36	hypothetical protein [Paramecium tetraurelia strain d4-2]
T2_32631	gi|242016001|ref|XP_002428627.1|	2.37299e-159	LIM domains-containing protein, putative [Pediculus humanus corporis]
T2_32637	gi|189236489|ref|XP_975064.2|	1.88481e-112	PREDICTED: similar to neutral Sphingomyelinase, putative [Tribolium castaneum]
T2_32639	gi|157139539|ref|XP_001647577.1|	3.61355e-55	transcription factor IIIA, putative [Aedes aegypti]
T2_32640	gi|289743101|gb|ADD20298.1|	3.87436e-64	adenine phosphoribosyl transferases [Glossina morsitans morsitans]
T2_32645	gi|291241768|ref|XP_002740782.1|	1.31991e-29	PREDICTED: polyprotein-like [Saccoglossus kowalevskii]
T2_32647	gi|71755827|ref|XP_828828.1|	2.56109e-48	cystathionine beta-synthase [Trypanosoma brucei TREU927]
T2_32653	gi|291242845|ref|XP_002741316.1|	5.61635e-61	PREDICTED: ring finger protein 8-like [Saccoglossus kowalevskii]
T2_32664	gi|195963351|ref|NP_001124348.1|	7.78372e-128	hypothetical protein LOC100174822 [Bombyx mori]
T2_32668	gi|58376764|ref|XP_308839.2|	7.76178e-80	AGAP006918-PA [Anopheles gambiae str. PEST]
T2_32670	gi|195036354|ref|XP_001989635.1|	4.36618e-06	GH18688 [Drosophila grimshawi]
T2_32674	gi|112983479|ref|NP_001036886.1|	5.82781e-105	alpha-tubulin [Bombyx mori]
T2_32676	gi|57904690|gb|AAW58936.1|	2.39114e-113	alpha tubulin [Pectinaria gouldii]
T2_32680	gi|170053947|ref|XP_001862905.1|	3.85355e-53	conserved hypothetical protein [Culex quinquefasciatus]
T2_32684	gi|157128258|ref|XP_001661369.1|	9.40659e-171	hypothetical protein AaeL_AAEL002349 [Aedes aegypti]
T2_3269	gi|308446478|ref|XP_003087188.1|	2.00418e-55	hypothetical protein CRE_23295 [Caenorhabditis remanei]
T2_32690	gi|158287927|ref|XP_309799.4|	0	AGAP010893-PA [Anopheles gambiae str. PEST]
T2_32692	gi|91090196|ref|XP_967193.1|	3.05937e-147	PREDICTED: similar to AGAP003715-PA [Tribolium castaneum]
T2_32695	gi|307209207|gb|EFN86314.1|	5.33791e-16	Retinoblastoma-binding protein 8 [Harpegnathos saltator]
T2_32699	gi|1703415|sp|P55274.1|ARRH_HELVI	0	ARRH_HELVI RecName: Full=Arrestin homolog
T2_32702	gi|242019054|ref|XP_002429981.1|	1.27021e-76	conserved hypothetical protein [Pediculus humanus corporis]
T2_32704	gi|242023225|ref|XP_002432036.1|	2.29625e-111	fatty acid synthase, putative [Pediculus humanus corporis]
T2_32711	gi|193711461|ref|XP_001952210.1|	6.19404e-32	PREDICTED: similar to Zinc finger protein 28 (Zinc finger protein KOX24) [Acyrthosiphon pisum]
[truncated: 31,739 more rows]
