# Supplementary material for: An Analysis of the Athetis lepigone Transcriptome from Four Developmental Stages
Source: PLoS One. 2013 Sep 13;8(9):e73911. doi: 10.1371/journal.pone.0073911 (PMC3772797; doi:10.1371/journal.pone.0073911)
Supplement: Table S3 — KEGG annotation of unigenes. (XLS) [file pone.0073911.s003.xls]

## Sheet: Sheet1
Table S3 KEGG annotation of unigenes
Unigene ID	K Number	Evalue	KEGG Genes	Discription	EC Number
T1_10000	K09580	5e-78	pif:PITG_21378	protein disulfide-isomerase A1	[EC:5.3.4.1]
T1_10005	K09471	5e-55	sbo:SBO_1761	gamma-glutamylputrescine oxidase	[EC:1.4.3.-]
T1_10023	K00705	2e-16	ssn:SSON_3548	4-alpha-glucanotransferase	[EC:2.4.1.25]
T1_10029	K00948	2e-44	pif:PITG_09817	ribose-phosphate pyrophosphokinase	[EC:2.7.6.1]
T1_10042	K10999	2e-44	ath:AT2G21770	cellulose synthase A	[EC:2.4.1.12]
T1_10055	K09891	1e-66	ssn:SSON_4172	hypothetical protein
T1_10059	K12573	1e-36	ecy:ECSE_4476	ribonuclease R	[EC:3.1.-.-]
T1_10068	K11204	3e-43	tca:656567	glutamate--cysteine ligase catalytic subunit	[EC:6.3.2.2]
T1_10092	K14616	4e-24	aag:AaeL_AAEL010965	cubilin
T1_10104	K00108	5e-21	pha:PSHAb0261	choline dehydrogenase	[EC:1.1.99.1]
T1_10105	K02930	4e-46	pop:POPTR_735444	large subunit ribosomal protein L4e
T1_10150	K08223	2e-38	sbc:SbBS512_E0411	MFS transporter, FSR family, fosmidomycin resistance protein
T1_10153	K11273	1e-21	ame:725323	chromosome transmission fidelity protein 1	[EC:3.6.4.13]
T1_10155	K07678	8e-39	sdy:SDY_3003	two-component system, NarL family, sensor histidine kinase BarA	[EC:2.7.13.3]
T1_10156	K03235	1e-45	pif:PITG_03712	elongation factor EF-3
T1_10157	K03455	8e-48	sbc:SbBS512_E0410	monovalent cation:H+ antiporter-2, CPA2 family
T1_10176	K06894	6e-59	ebd:ECBD_1166
T1_10178	K09800	3e-26	efe:EFER_4301	hypothetical protein
T1_1018	K00962	1e-51	nvi:100123426	polyribonucleotide nucleotidyltransferase	[EC:2.7.7.8]
T1_10190	K12063	7e-47	ecz:pECS88_0077	conjugal transfer ATP-binding protein TraC
T1_10191	K12063	1e-122	ecm:EcSMS35_A0029	conjugal transfer ATP-binding protein TraC
T1_10212	K01359	8e-22	phu:Phum_PHUM246240	proprotein convertase subtilisin/kexin type 1	[EC:3.4.21.93]
T1_10215	K07647	4e-43	ebd:ECBD_2601	two-component system, OmpR family, sensor histidine kinase TorS	[EC:2.7.13.3]
T1_10228	K09595	2e-66	pif:PITG_00733	minor histocompatibility antigen H13	[EC:3.4.23.-]
T1_10230	K03497	2e-50	eoi:ECO111_p3-47	chromosome partitioning protein, ParB family
T1_10231	K13210	2e-55	vvi:100259454	far upstream element-binding protein
T1_10264	K03835	2e-44	eok:G2583_3885	tryptophan-specific transport protein
T1_10266	K01584	4e-49	eco:b4117	arginine decarboxylase	[EC:4.1.1.19]
T1_1028	K09017	1e-116	sdy:SDY_0988	TetR/AcrR family transcriptional regulator
T1_10283	K00411	2e-74	osa:4335710	ubiquinol-cytochrome c reductase iron-sulfur subunit	[EC:1.10.2.2]
T1_10287	K06630	6e-52	vvi:100250345	tyrosine 3-monooxygenase/tryptophan 5-monooxygenase activation protein
T1_1029	K10293	1e-24	rcu:RCOM_1382940	F-box protein 7
T1_10297	K08319	1e-38	sbc:SbBS512_E3138	putative dehydrogenase	[EC:1.1.-.-]
T1_10307	K01547	3e-45	stt:t2170	K+-transporting ATPase ATPase B chain	[EC:3.6.3.12]
T1_10308	K14569	1e-13	phu:Phum_PHUM285150	ribosome biogenesis protein BMS1
T1_1031	K14613	3e-23	aag:AaeL_AAEL009314	MFS transporter, PCFT/HCP family, solute carrier family 46 (folate transporter), member 1/3
T1_10331	K02991	1e-155	rcu:RCOM_1037060	small subunit ribosomal protein S6e
T1_10365	K10595	4e-45	phu:Phum_PHUM338390	E3 ubiquitin-protein ligase HERC2	[EC:6.3.2.19]
T1_10376	K07541	2e-11	nvi:100123638	phosphatidylinositol glycan, class X
T1_10391	K00696	1e-21	rcu:RCOM_1329250	sucrose-phosphate synthase	[EC:2.4.1.14]
T1_10405	K02690	1e-65	vvi:4025090	photosystem I P700 chlorophyll a apoprotein A2
T1_10429	K01925	1e-52	sdy:SDY_0118	UDP-N-acetylmuramoylalanine--D-glutamate ligase	[EC:6.3.2.9]
T1_10451	K13634	3e-47	sdy:SDY_1345	LysR family transcriptional regulator, cys regulon transcriptional activator
T1_10459	K02174	4e-23	der:Dere_GG12867	broad
T1_10477	K12617	2e-23	vvi:100255521	DNA topoisomerase 2-associated protein PAT1
T1_10507	K12041	4e-44	aag:AaeL_AAEL002051	solute carrier family 9 (sodium/hydrogen exchanger), member 6/7
T1_10538	K03129	3e-17	tca:654970	transcription initiation factor TFIID subunit 4
T1_10551	K14613	4e-26	tca:658211	MFS transporter, PCFT/HCP family, solute carrier family 46 (folate transporter), member 1/3
T1_10564	K14610	2e-65	dan:Dana_GF16177	solute carrier family 19 (thiamine transporter), member 2/3
T1_10566	K12502	3e-32	rcu:RCOM_0990980	MPBQ/MSBQ methyltransferase
T1_10573	K02989	1e-112	rcu:RCOM_0408940	small subunit ribosomal protein S5e
T1_10593	K11594	2e-42	pif:PITG_02856	ATP-dependent RNA helicase	[EC:3.6.4.13]
T1_10615	K02900	4e-16	rcu:RCOM_0024830	large subunit ribosomal protein L27Ae
T1_10616	K02900	3e-79	vvi:100250874	large subunit ribosomal protein L27Ae
T1_10623	K09812	3e-58	sdy:SDY_3614	cell division transport system ATP-binding protein
T1_10624	K08811	1e-18	phu:Phum_PHUM451240	testis-specific serine kinase	[EC:2.7.11.1]
T1_1063	K01952	4e-45	sfv:SFV_2605	phosphoribosylformylglycinamidine synthase	[EC:6.3.5.3]
T1_10634	K01684	8e-79	efe:EFER_3987	galactonate dehydratase	[EC:4.2.1.6]
T1_1068	K02998	1e-16	vvi:100254883	small subunit ribosomal protein SAe
T1_10680	K06174	1e-42	rcu:RCOM_0739710	ATP-binding cassette, sub-family E, member 1
T1_10683	K00362	1e-38	cko:CKO_04789	nitrite reductase (NAD(P)H) large subunit	[EC:1.7.1.4]
T1_10696	K01689	1e-45	sfv:SFV_2676	enolase	[EC:4.2.1.11]
T1_1070	K02921	1e-63	pif:PITG_10263	large subunit ribosomal protein L37Ae
T1_10716	K12065	3e-33	ecz:pECS88_0070	conjugal transfer pilus assembly protein TraB
T1_10721	K00733	4e-07	nvi:100120002	xylosylprotein 4-beta-galactosyltransferase	[EC:2.4.1.133]
T1_10741	K02893	1e-73	vvi:100246504	large subunit ribosomal protein L23Ae
T1_10783	K01738	3e-40	rcu:RCOM_0723350	cysteine synthase A	[EC:2.5.1.47]
T1_10815	K13917	1e-23	pif:PITG_00308	mRNA-capping enzyme	[EC:2.7.7.50 3.1.3.33]
T1_1082	K02910	1e-80	pif:PITG_13371	large subunit ribosomal protein L31e
T1_10829	K11252	1e-63	vvi:100258812	histone H2B
T1_1083	K08163	3e-76	sbc:SbBS512_E4212	MFS transporter, DHA1 family, multidrug resistance protein
T1_10852	K04560	1e-08	isc:IscW_ISCW023653	syntaxin 1A
T1_10882	K00609	6e-42	sdy:SDY_4264	aspartate carbamoyltransferase catalytic subunit	[EC:2.1.3.2]
T1_10883	K00609	8e-50	sdy:SDY_4264	aspartate carbamoyltransferase catalytic subunit	[EC:2.1.3.2]
T1_10896	K13422	7e-49	pop:POPTR_836925	transcription factor MYC2
T1_1091	K21304	3e-24	dwi:Dwil_GK21304	GK21304 gene product from transcript GK21304-RA
T1_10925	K00225	5e-43	rcu:RCOM_1108220	L-galactono-1,4-lactone dehydrogenase	[EC:1.3.2.3]
T1_10927	K02293	4e-80	osa:4331854	phytoene dehydrogenase, phytoene desaturase	[EC:1.14.99.-]
T1_1093	K00432	5e-36	pop:POPTR_749200	glutathione peroxidase	[EC:1.11.1.9]
T1_10939	K02133	6e-58	zma:542267	F-type H+-transporting ATPase subunit beta	[EC:3.6.3.14]
T1_10986	K14494	7e-20	ath:AT1G14920	DELLA protein
T1_10987	K14494	3e-28	rcu:RCOM_0307540	DELLA protein
T1_10992	K13525	3e-10	hmg:100204390	transitional endoplasmic reticulum ATPase
T1_1100	K01535	8e-49	vvi:100242786	H+-transporting ATPase	[EC:3.6.3.6]
T1_11020	K16842	1e-09	dwi:Dwil_GK16842	GK16842 gene product from transcript GK16842-RA
T1_11028	K08066	3e-15	ame:408615	nuclear transcription factor Y, gamma
T1_11039	K02221	2e-21	ath:AT5G21920	YggT family protein
T1_1105	K02995	1e-82	pif:PITG_02053	small subunit ribosomal protein S8e
T1_11067	K00382	3e-34	osa:4326980	dihydrolipoamide dehydrogenase	[EC:1.8.1.4]
T1_11074	K09378	3e-41	tca:657717	AT-binding transcription factor 1
T1_11092	K16089	2e-30	dwi:Dwil_GK16089	GK16089 gene product from transcript GK16089-RA
T1_11121	K03595	5e-47	vvi:100265087	GTP-binding protein Era
T1_11128	K06972	2e-95	pop:POPTR_767551	K06972
T1_11130	K02885	7e-06	tcr:509149.40	large subunit ribosomal protein L19e
T1_1114	K02133	4e-61	dha:DEHA2F06226g	F-type H+-transporting ATPase subunit beta	[EC:3.6.3.14]
T1_11149	K11290	5e-23	vvi:100249121	template-activating factor I
T1_11152	K12850	1e-15	pkn:PKH_133960	pre-mRNA-splicing factor 38B
T1_11162	K00344	2e-38	sdy:SDY_4523	NADPH2:quinone reductase	[EC:1.6.5.5]
T1_11197	K02903	2e-50	vvi:100261817	large subunit ribosomal protein L28e
T1_1121	K05501	5e-85	ecv:APECO1_2820	TetR/AcrR family transcriptional regulator
T1_11240	K01835	3e-50	pif:PITG_18414	phosphoglucomutase	[EC:5.4.2.2]
T1_11245	K11424	1e-26	tca:662527	histone-lysine N-methyltransferase NSD1/2	[EC:2.1.1.43]
T1_11252	K14652	1e-105	vvi:100248717	3,4-dihydroxy 2-butanone 4-phosphate synthase / GTP cyclohydrolase II	[EC:4.1.99.12 3.5.4.25]
T1_11256	K02622	2e-76	sdy:SDY_3210	topoisomerase IV subunit B	[EC:5.99.1.-]
T1_11307	K02324	4e-11	nvi:100114949	DNA polymerase epsilon subunit 1	[EC:2.7.7.7]
T1_11312	K12194	3e-95	rcu:RCOM_1048510	charged multivesicular body protein 4
T1_1133	K02934	1e-134	pif:PITG_03294	large subunit ribosomal protein L6e
T1_11330	K04096	4e-43	sbc:SbBS512_E3670	DNA processing protein
T1_11352	K03403	4e-87	rcu:RCOM_0373990	magnesium chelatase subunit H	[EC:6.6.1.1]
T1_11353	K03403	1e-61	vvi:100258964	magnesium chelatase subunit H	[EC:6.6.1.1]
T1_11354	K05011	8e-20	cqu:CpipJ_CPIJ003880	chloride channel 2
T1_11358	K03704	2e-18	efe:EFER_4435	cold shock protein (beta-ribbon, CspA family)
T1_11381	K11986	4e-74	phu:Phum_PHUM244170	ubiquitin carboxyl-terminal hydrolase 3	[EC:3.1.2.15]
T1_11393	K12897	3e-26	rcu:RCOM_0783220	transformer-2 protein
T1_1140	K02868	2e-97	tps:THAPSDRAFT_25949	large subunit ribosomal protein L11e
T1_11419	K14314	1e-19	vvi:100257580	nuclear pore complex protein Nup210
T1_11430	K10112	1e-40	sfv:SFV_1334	maltose/maltodextrin transport system ATP-binding protein
T1_11440	K02519	3e-08	rop:ROP_66830	translation initiation factor IF-2
T1_11484	K02936	1e-90	vvi:100255902	large subunit ribosomal protein L7Ae
T1_11485	K02936	3e-63	vvi:100246265	large subunit ribosomal protein L7Ae
T1_1149	K02541	2e-14	dya:Dyak_GE16395	minichromosome maintenance protein 3
T1_11510	K01002	1e-104	ssn:SSON_4505	phosphoglycerol transferase	[EC:2.7.8.20]
T1_11555	K13983	1e-06	ssc:100519488	putative helicase MOV10L1	[EC:3.6.4.13]
T1_11564	K01359	1e-16	tca:661661	proprotein convertase subtilisin/kexin type 1	[EC:3.4.21.93]
T1_11587	K03231	3e-85	pgu:PGUG_05144	elongation factor EF-1 alpha subunit	[EC:3.6.5.3]
T1_1160	K03515	2e-10	cin:100178366	DNA repair protein REV1	[EC:2.7.7.-]
T1_11655	K04095	1e-44	sbc:SbBS512_E3737	cell filamentation protein
T1_11656	K03564	1e-23	esa:ESA_00769	peroxiredoxin Q/BCP	[EC:1.11.1.15]
T1_11658	K01408	7e-49	tca:660586	insulysin	[EC:3.4.24.56]
T1_11660	K02898	3e-71	rcu:RCOM_0580190	large subunit ribosomal protein L26e
T1_1167	K13789	2e-55	rcu:RCOM_0553150	geranylgeranyl diphosphate synthase, type II	[EC:2.5.1.1 2.5.1.10 2.5.1.29]
T1_11673	K08869	7e-57	ame:552569	aarF domain-containing kinase
T1_11674	K08869	6e-57	nvi:100122114	aarF domain-containing kinase
T1_11691	K00831	9e-54	ame:412670	phosphoserine aminotransferase	[EC:2.6.1.52]
T1_11692	K06258	8e-10	api:100167336	MFS transporter, VNT family, synaptic vesicle glycoprotein 2
T1_11700	K14620	2e-15	aag:AaeL_AAEL014248	riboflavin transporter 2
T1_11704	K08956	5e-54	rcu:RCOM_0761610	AFG3 family protein	[EC:3.4.24.-]
T1_1171	K03264	1e-64	vvi:100254404	translation initiation factor eIF-6
T1_1174	K02865	4e-87	pif:PITG_22135	large subunit ribosomal protein L10Ae
T1_11745	K00820	5e-44	cko:CKO_00066	glucosamine--fructose-6-phosphate aminotransferase (isomerizing)	[EC:2.6.1.16]
T1_11757	K02903	3e-37	vvi:100261817	large subunit ribosomal protein L28e
T1_11771	K02223	5e-11	nvi:100114103	circadian locomoter output cycles kaput protein	[EC:2.3.1.48]
T1_11791	K01695	2e-50	sdy:SDY_1328	tryptophan synthase alpha chain	[EC:4.2.1.20]
T1_11793	K01648	3e-81	rcu:RCOM_1436330	ATP citrate (pro-S)-lyase	[EC:2.3.3.8]
T1_11802	K05658	2e-26	dvi:Dvir_GJ21146	ATP-binding cassette, subfamily B (MDR/TAP), member 1
T1_11806	K13525	1e-37	zma:100274218	transitional endoplasmic reticulum ATPase
T1_11810	K01535	1e-39	pop:POPTR_251766	H+-transporting ATPase	[EC:3.6.3.6]
T1_11853	K13288	1e-18	dwi:Dwil_GK13288	solute carrier family 19 (thiamine transporter), member 2/3
T1_11863	K02133	7e-28	osa:4339546	F-type H+-transporting ATPase subunit beta	[EC:3.6.3.14]
T1_1190	K11391	4e-80	efe:EFER_4394	ribosomal RNA large subunit methyltransferase G	[EC:2.1.1.174]
T1_11918	K13457	3e-42	rcu:RCOM_0742270	disease resistance protein RPM1
T1_11923	K03723	4e-44	ecc:c1389	transcription-repair coupling factor (superfamily II helicase)	[EC:3.6.4.-]
T1_1193	K00759	5e-18	vvi:100245536	adenine phosphoribosyltransferase	[EC:2.4.2.7]
T1_11933	K13113	9e-47	ath:AT5G42300	ubiquitin-like protein 5
T1_1201	K02517	3e-61	sfv:SFV_1077	lipid A biosynthesis lauroyl acyltransferase	[EC:2.3.1.-]
T1_12020	K00873	2e-45	ath:AT3G52990	pyruvate kinase	[EC:2.7.1.40]
T1_12037	K01870	6e-50	sfv:SFV_0020	isoleucyl-tRNA synthetase	[EC:6.1.1.5]
T1_12120	K03283	2e-46	pif:PITG_11249	heat shock 70kDa protein 1/8
T1_12146	K09971	6e-45	sfv:SFV_3292	general L-amino acid transport system permease protein
T1_1215	K04728	1e-29	ame:725613	ataxia telangectasia mutated family protein	[EC:2.7.11.1]
T1_12157	K03424	5e-25	sdy:SDY_2050	TatD DNase family protein	[EC:3.1.21.-]
T1_12159	K13353	1e-12	aga:AgaP_AGAP003081	peroxin-11C
T1_1217	K05327	1e-60	aga:AgaP_AGAP010750	ryanodine receptor, invertebrate
T1_12203	K12818	5e-06	dmo:Dmoj_GI21186	ATP-dependent RNA helicase DHX8/PRP22	[EC:3.6.4.13]
T1_12209	K01669	1e-47	aag:AaeL_AAEL001787	deoxyribodipyrimidine photo-lyase	[EC:4.1.99.3]
T1_12225	K11201	5e-34	sbo:SBO_3916	PTS system, fructose-specific IIA-like component	[EC:2.7.1.69]
T1_12226	K11201	3e-43	sbo:SBO_3916	PTS system, fructose-specific IIA-like component	[EC:2.7.1.69]
T1_12227	K14497	6e-15	vvi:100255251	protein phosphatase 2C	[EC:3.1.3.16]
T1_12256	K02638	3e-81	rcu:RCOM_1599580	plastocyanin
T1_12275	K01686	1e-64	ecl:EcolC_3742	mannonate dehydratase	[EC:4.2.1.8]
T1_12278	K02295	9e-46	aag:AaeL_AAEL004146	cryptochrome
T1_12308	K00688	3e-37	pop:POPTR_821505	starch phosphorylase	[EC:2.4.1.1]
T1_12309	K11139	7e-48	ecy:ECSE_1230	hemolysin E
T1_12325	K02949	6e-62	rcu:RCOM_0510080	small subunit ribosomal protein S11e
T1_12348	K13946	4e-64	vvi:100233126	auxin influx carrier (AUX1 LAX family)
T1_12410	K01873	1e-24	dsi:Dsim_GD12953	valyl-tRNA synthetase	[EC:6.1.1.9]
T1_12418	K07448	5e-89	ebd:ECBD_3679	restriction system protein
T1_12425	K00975	9e-38	rcu:RCOM_1212050	glucose-1-phosphate adenylyltransferase	[EC:2.7.7.27]
T1_12434	K03253	4e-43	vvi:100244090	translation initiation factor eIF-3 subunit 9
T1_12441	K14514	2e-85	vvi:100250496	ethylene-insensitive protein 3
T1_12495	K02930	2e-91	vvi:100255110	large subunit ribosomal protein L4e
T1_12503	K06674	6e-16	vvi:100245029	structural maintenance of chromosome 2
T1_12545	K14572	3e-22	mmu:100019	midasin
T1_12549	K07207	5e-12	ame:412278	tuberous sclerosis 2
T1_12620	K00888	3e-17	ame:551182	phosphatidylinositol 4-kinase	[EC:2.7.1.67]
T1_12634	K03249	8e-38	pop:POPTR_659552	translation initiation factor eIF-3 subunit 5
T1_12648	K02999	8e-10	aag:AaeL_AAEL013134	DNA-directed RNA polymerase I subunit RPA1	[EC:2.7.7.6]
T1_12696	K03695	3e-51	spq:SPAB_03370	ATP-dependent Clp protease ATP-binding subunit ClpB
T1_12716	K07089	1e-43	ecl:EcolC_0547	K07089
T1_1273	K03305	8e-75	sdy:SDY_3566	proton-dependent oligopeptide transporter, POT family
T1_12744	K14388	1e-42	ame:413556	solute carrier family 5 (sodium-coupled monocarboxylate transporter), member 8/12
T1_12773	K04047	1e-40	sdy:SDY_0783	starvation-inducible DNA-binding protein
T1_12775	K02034	5e-47	sdy:SDY_1379	peptide/nickel transport system permease protein
T1_12790	K12823	3e-36	pop:POPTR_1105042	ATP-dependent RNA helicase DDX5/DBP2	[EC:3.6.4.13]
T1_12796	K00981	2e-43	ebd:ECBD_2231	phosphatidate cytidylyltransferase	[EC:2.7.7.41]
T1_12802	K23343	3e-07	dwi:Dwil_GK23343	GK23343 gene product from transcript GK23343-RA
T1_12803	K00338	1e-44	pwa:Pecwa_1499	NADH dehydrogenase I subunit I	[EC:1.6.5.3]
T1_12807	K08360	7e-74	pop:POPTR_824927	cytochrome b-561
T1_12818	K07812	2e-42	sdy:SDY_1171	trimethylamine-N-oxide reductase (cytochrome c) 2	[EC:1.7.2.3]
T1_12824	K18764	4e-20	dwi:Dwil_GK18764	GK18764 gene product from transcript GK18764-RA
T1_12841	K12194	3e-33	pop:POPTR_561117	charged multivesicular body protein 4
T1_12870	K00696	9e-14	vvi:100232974	sucrose-phosphate synthase	[EC:2.4.1.14]
T1_12877	K18829	5e-19	dwi:Dwil_GK18829	GK18829 gene product from transcript GK18829-RA
T1_12900	K11838	5e-58	rcu:RCOM_0423090	ubiquitin carboxyl-terminal hydrolase 7	[EC:3.1.2.15]
T1_12903	K00878	1e-47	ssn:SSON_2152	hydroxyethylthiazole kinase	[EC:2.7.1.50]
T1_12915	K03062	8e-84	rcu:RCOM_1629040	26S proteasome regulatory subunit T2
T1_12917	K14320	9e-71	phu:Phum_PHUM127930	aladin
T1_12923	K06942	1e-67	sdy:SDY_1252	K06942
T1_12926	K02930	3e-31	pop:POPTR_735444	large subunit ribosomal protein L4e
T1_12927	K00548	3e-47	sdy:SDY_4322	5-methyltetrahydrofolate--homocysteine methyltransferase	[EC:2.1.1.13]
T1_12929	K01099	6e-25	ame:409136	phosphatidylinositol-bisphosphatase	[EC:3.1.3.36]
T1_12975	K12835	7e-35	dvi:Dvir_GJ13322	ATP-dependent RNA helicase DDX42	[EC:3.6.4.13]
T1_12985	K12861	1e-46	pop:POPTR_574967	pre-mRNA-splicing factor SPF27
T1_12988	K22970	1e-19	dwi:Dwil_GK22970	GK22970 gene product from transcript GK22970-RA
T1_1299	K10440	3e-75	sdy:SDY_3997	ribose transport system permease protein
T1_13007	K24003	4e-44	dwi:Dwil_GK24003	GK24003 gene product from transcript GK24003-RA
T1_13017	K14170	1e-73	sdy:SDY_2767	chorismate mutase / prephenate dehydratase	[EC:5.4.99.5 4.2.1.51]
T1_13043	K03147	4e-79	pop:POPTR_172390	thiamine biosynthesis protein ThiC
T1_13048	K03885	1e-36	vvi:100248473	NADH dehydrogenase	[EC:1.6.99.3]
T1_1305	K00384	1e-91	sdy:SDY_2373	thioredoxin reductase (NADPH)	[EC:1.8.1.9]
T1_13071	K12581	1e-27	dpe:Dper_GL17886	CCR4-NOT transcription complex subunit 7/8
T1_1309	K02958	2e-79	pif:PITG_07173	small subunit ribosomal protein S15e
T1_13098	K03510	2e-16	tca:660243	DNA polymerase iota subunit	[EC:2.7.7.7]
T1_13102	K14396	6e-49	rcu:RCOM_0768330	polyadenylate-binding protein 2
T1_1311	K01465	8e-81	sdy:SDY_2091	dihydroorotase	[EC:3.5.2.3]
T1_13118	K00710	9e-55	tca:658118	polypeptide N-acetylgalactosaminyltransferase	[EC:2.4.1.41]
T1_13124	K02062	2e-43	sbc:SbBS512_E0058	thiamine transport system ATP-binding protein
T1_1317	K11251	2e-67	vvi:100265822	histone H2A
T1_13218	K15599	2e-17	dwi:Dwil_GK15599	GK15599 gene product from transcript GK15599-RA
T1_13219	K03526	2e-44	pop:POPTR_821630	(E)-4-hydroxy-3-methylbut-2-enyl-diphosphate synthase	[EC:1.17.7.1]
T1_13220	K12197	9e-48	pop:POPTR_815268	charged multivesicular body protein 1
T1_13223	K10742	1e-27	cqu:CpipJ_CPIJ000737	DNA replication ATP-dependent helicase Dna2	[EC:3.6.4.12]
T1_13239	K08245	1e-110	rcu:RCOM_1303660	phytepsin	[EC:3.4.23.40]
T1_13250	K01674	4e-31	pif:PITG_17848	carbonic anhydrase	[EC:4.2.1.1]
T1_13262	K02317	4e-45	sbc:SbBS512_E4902	DNA replication protein DnaT
T1_13298	K09903	1e-21	pop:POPTR_827296	uridylate kinase	[EC:2.7.4.22]
T1_13309	K03217	9e-41	pop:POPTR_706185	preprotein translocase subunit YidC
T1_13333	K02924	2e-20	tca:100190999	large subunit ribosomal protein L39e
T1_13334	K11143	2e-27	aag:AaeL_AAEL010197	dynein intermediate chain 2, axonemal
T1_1336	K01652	1e-47	sfl:SF3790	acetolactate synthase I/II/III large subunit	[EC:2.2.1.6]
T1_13361	K10645	1e-26	ame:410652	E3 ubiquitin-protein ligase mind-bomb	[EC:6.3.2.19]
T1_13363	K00031	4e-29	sbc:SbBS512_E1315	isocitrate dehydrogenase	[EC:1.1.1.42]
T1_13372	K13338	6e-28	nve:NEMVE_v1g23073	peroxin-1
T1_13383	K14441	5e-45	sbc:SbBS512_E2510	ribosomal protein S12 methylthiotransferase	[EC:2.-.-.-]
T1_13409	K10592	7e-32	rcu:RCOM_0482820	E3 ubiquitin-protein ligase HUWE1	[EC:6.3.2.19]
T1_13427	K02421	3e-19	ebd:ECBD_1695	flagellar biosynthetic protein FliR
T1_13430	K05859	6e-23	ame:551709	phospholipase C, gamma	[EC:3.1.4.11]
T1_13432	K02057	1e-35	sdy:SDY_4249	simple sugar transport system permease protein
T1_1344	K11000	3e-72	pop:POPTR_817697	callose synthase	[EC:2.4.1.-]
T1_1345	K06119	4e-69	pop:POPTR_576936	sulfoquinovosyltransferase	[EC:2.4.1.-]
T1_13451	K14676	3e-26	ame:724510	lysophospholipid hydrolase	[EC:3.1.1.5]
T1_13482	K02112	1e-44	cko:CKO_00070	F-type H+-transporting ATPase subunit beta	[EC:3.6.3.14]
T1_13523	K01599	1e-55	osa:4332771	uroporphyrinogen decarboxylase	[EC:4.1.1.37]
T1_13524	K00162	4e-63	pop:POPTR_829373	pyruvate dehydrogenase E1 component subunit beta	[EC:1.2.4.1]
T1_13546	K02084	2e-10	spu:763731	apoptotic protease-activating factor
T1_13555	K00026	1e-12	ath:AT2G22780	malate dehydrogenase	[EC:1.1.1.37]
T1_1358	K01999	4e-76	sfv:SFV_3463	branched-chain amino acid transport system substrate-binding protein
T1_1364	K02958	2e-19	pif:PITG_07173	small subunit ribosomal protein S15e
T1_13675	K11348	2e-09	dan:Dana_GF12236	bromodomain and PHD finger-containing protein 1
T1_13734	K14497	9e-28	pop:POPTR_659641	protein phosphatase 2C	[EC:3.1.3.16]
T1_13754	K00717	2e-10	api:100163054	glycoprotein 6-alpha-L-fucosyltransferase	[EC:2.4.1.68]
T1_1376	K02920	7e-68	pif:PITG_08703	large subunit ribosomal protein L36e
T1_13761	K00122	1e-49	pop:POPTR_824336	formate dehydrogenase	[EC:1.2.1.2]
T1_13762	K00122	1e-37	rcu:RCOM_0850640	formate dehydrogenase	[EC:1.2.1.2]
T1_13768	K01783	2e-48	vvi:100267206	ribulose-phosphate 3-epimerase	[EC:5.1.3.1]
T1_13769	K01783	1e-122	vvi:100267206	ribulose-phosphate 3-epimerase	[EC:5.1.3.1]
T1_1380	K00366	6e-38	pop:POPTR_837131	ferredoxin-nitrite reductase	[EC:1.7.7.1]
T1_13850	K01533	1e-58	aag:AaeL_AAEL003433	Cu2+-exporting ATPase	[EC:3.6.3.4]
T1_13857	K00665	9e-22	api:100166426	fatty acid synthase, animal type	[EC:2.3.1.85]
T1_13886	K00888	1e-13	phu:Phum_PHUM607950	phosphatidylinositol 4-kinase	[EC:2.7.1.67]
T1_13932	K25516	5e-32	dwi:Dwil_GK25516	syntaxin binding protein 5 (tomosyn)
T1_1395	K02981	8e-43	pif:PITG_10146	small subunit ribosomal protein S2e
T1_13956	K00264	5e-89	vvi:100246868	glutamate synthase (NADPH/NADH)	[EC:1.4.1.13 1.4.1.14]
T1_13986	K03893	1e-45	sfv:SFV_3514	arsenical pump membrane protein
T1_13987	K10413	3e-19	dya:Dyak_GE20585	dynein heavy chain 1, cytosolic
T1_1399	K01120	9e-35	aga:AgaP_AGAP007163	3',5'-cyclic-nucleotide phosphodiesterase	[EC:3.1.4.17]
T1_13991	K12392	2e-28	pop:POPTR_709305	AP-1 complex subunit beta-1
T1_13999	K13289	1e-38	pif:PITG_11525	cathepsin A (carboxypeptidase C)	[EC:3.4.16.5]
T1_14017	K00121	1e-110	vvi:100258412	S-(hydroxymethyl)glutathione dehydrogenase / alcohol dehydrogenase	[EC:1.1.1.284 1.1.1.1]
T1_14038	K00973	3e-56	ebw:BWG_1829	glucose-1-phosphate thymidylyltransferase	[EC:2.7.7.24]
T1_1411	K02998	0	pif:PITG_01922	small subunit ribosomal protein SAe
T1_14138	K12231	3e-08	tca:662402	E3 ubiquitin-protein ligase HECTD1	[EC:6.3.2.19]
T1_1416	K02966	1e-107	pif:PITG_09431	small subunit ribosomal protein S19e
T1_14188	K01803	2e-69	pop:POPTR_656103	triosephosphate isomerase (TIM)	[EC:5.3.1.1]
T1_14241	K00281	3e-09	pop:POPTR_832093	glycine dehydrogenase	[EC:1.4.4.2]
T1_1425	K02995	2e-57	pif:PITG_02053	small subunit ribosomal protein S8e
T1_1436	K02880	1e-135	pif:PITG_03353	large subunit ribosomal protein L17e
T1_14406	K10645	4e-29	isc:IscW_ISCW015603	E3 ubiquitin-protein ligase mind-bomb	[EC:6.3.2.19]
T1_1443	K03820	1e-65	sbc:SbBS512_E0590	apolipoprotein N-acyltransferase	[EC:2.3.1.-]
T1_14465	K03685	2e-47	ame:410968	ribonuclease III	[EC:3.1.26.3]
T1_14589	K02958	2e-99	nvi:100113507	small subunit ribosomal protein S15e
T1_14638	K07759	3e-27	nvi:100121503	poly(ADP-ribose) glycohydrolase	[EC:3.2.1.143]
T1_14645	K08232	1e-33	vvi:100233035	monodehydroascorbate reductase (NADH)	[EC:1.6.5.4]
T1_14673	K06972	1e-73	vvi:100255619	K06972
T1_14674	K06258	5e-16	aga:AgaP_AGAP010892	MFS transporter, VNT family, synaptic vesicle glycoprotein 2
T1_14696	K11684	3e-08	dwi:Dwil_GK11684	GK11684 gene product from transcript GK11684-RA
T1_14732	K09533	9e-18	ame:411060	DnaJ homolog subfamily C member 13
T1_1474	K02851	1e-66	sbc:SbBS512_E4137	undecaprenyl-phosphate alpha-N-acetylglucosaminyltransferase	[EC:2.7.8.-]
T1_1475	K02991	1e-167	pif:PITG_00443	small subunit ribosomal protein S6e
T1_14754	K07207	2e-71	aga:AgaP_AGAP011123	tuberous sclerosis 2
T1_14790	K01598	7e-88	aga:AgaP_AGAP011994	phosphopantothenoylcysteine decarboxylase	[EC:4.1.1.36]
T1_148	K11655	2e-07	ame:411756	bromodomain adjacent to zinc finger domain protein 1A
T1_14827	K00318	1e-37	pop:POPTR_266077	proline dehydrogenase	[EC:1.5.99.8]
T1_14865	K02145	2e-79	rcu:RCOM_1573740	V-type H+-transporting ATPase subunit A	[EC:3.6.3.14]
T1_14866	K02145	1e-119	vvi:100266369	V-type H+-transporting ATPase subunit A	[EC:3.6.3.14]
T1_14889	K01873	3e-47	cro:ROD_33241	valyl-tRNA synthetase	[EC:6.1.1.9]
T1_14915	K12236	8e-30	ame:412455	transcriptional repressor NF-X1	[EC:6.3.2.-]
T1_14921	K01611	4e-38	pop:POPTR_262537	S-adenosylmethionine decarboxylase	[EC:4.1.1.50]
T1_14946	K01312	5e-41	pno:SNOG_05978	trypsin	[EC:3.4.21.4]
T1_14947	K10590	1e-25	vvi:100264024	E3 ubiquitin-protein ligase TRIP12	[EC:6.3.2.19]
T1_14954	K23365	4e-46	dwi:Dwil_GK23365	GK23365 gene product from transcript GK23365-RA
T1_14957	K10776	5e-12	tca:656322	DNA ligase 3	[EC:6.5.1.1]
T1_14966	K01689	1e-133	rcu:RCOM_0382120	enolase	[EC:4.2.1.11]
T1_1498	K02929	1e-66	pif:PITG_05171	large subunit ribosomal protein L44e
T1_14991	K13972	4e-17	dwi:Dwil_GK13972	GK13972 gene product from transcript GK13972-RA
T1_14992	K13126	1e-64	vvi:100255846	polyadenylate-binding protein
T1_15011	K03798	1e-124	vvi:100250511	cell division protease FtsH	[EC:3.4.24.-]
T1_15014	K02955	1e-81	rcu:RCOM_0632900	small subunit ribosomal protein S14e
T1_15045	K01115	2e-92	tca:658196	phospholipase D	[EC:3.1.4.4]
T1_15057	K08873	4e-07	cqu:CpipJ_CPIJ003187	PI-3-kinase-related kinase SMG-1
T1_15058	K04077	7e-41	pgu:PGUG_05565	chaperonin GroEL
T1_15060	K22397	1e-29	dwi:Dwil_GK22397	GK22397 gene product from transcript GK22397-RA
T1_15082	K03957	9e-12	api:100302105	NADH dehydrogenase (ubiquinone) 1 beta subcomplex 1	[EC:1.6.5.3 1.6.99.3]
T1_15089	K02154	2e-12	dan:Dana_GF18112	V-type H+-transporting ATPase subunit I	[EC:3.6.3.14]
T1_15144	K02870	1e-110	pif:PITG_08809	large subunit ribosomal protein L12e
T1_15174	K14615	2e-26	ame:551780	gastric intrinsic factor
T1_15193	K01530	5e-25	dvi:Dvir_GJ18796	phospholipid-translocating ATPase	[EC:3.6.3.1]
T1_15194	K01530	1e-38	aga:AgaP_AGAP000390	phospholipid-translocating ATPase	[EC:3.6.3.1]
T1_15225	K02883	2e-42	rcu:RCOM_1178700	large subunit ribosomal protein L18e
T1_15226	K02883	4e-68	rcu:RCOM_1178700	large subunit ribosomal protein L18e
T1_1523	K09500	1e-50	vvi:100257135	T-complex protein 1 subunit theta
T1_15235	K06254	2e-32	tca:100141763	agrin
T1_1527	K04802	1e-178	pif:PITG_14397	proliferating cell nuclear antigen
T1_1535	K11754	2e-71	sbc:SbBS512_E2693	dihydrofolate synthase / folylpolyglutamate synthase	[EC:6.3.2.12 6.3.2.17]
T1_1536	K03737	1e-55	sdy:SDY_1461	putative pyruvate-flavodoxin oxidoreductase	[EC:1.2.7.-]
T1_15446	K01415	1e-12	aga:AgaP_AGAP007796	endothelin-converting enzyme	[EC:3.4.24.71]
T1_15478	K11308	4e-44	pop:POPTR_551514	histone acetyltransferase MYST1	[EC:2.3.1.48]
T1_15483	K04431	1e-65	dpo:Dpse_GA22607	mitogen-activated protein kinase kinase 7	[EC:2.7.12.2]
T1_1549	K02918	2e-71	pif:PITG_07300	large subunit ribosomal protein L35e
T1_15510	K00665	2e-14	phu:Phum_PHUM448390	fatty acid synthase, animal type	[EC:2.3.1.85]
T1_15524	K09594	4e-38	ame:552133	folliculin
T1_1553	K02997	5e-65	pif:PITG_09563	small subunit ribosomal protein S9e
T1_1558	K01955	1e-66	vvi:100262205	carbamoyl-phosphate synthase large subunit	[EC:6.3.5.5]
T1_1561	K01624	1e-135	sdy:SDY_3157	fructose-bisphosphate aldolase, class II	[EC:4.1.2.13]
T1_15638	K15051	4e-32	dwi:Dwil_GK15051	GK15051 gene product from transcript GK15051-RA
T1_15657	K02519	1e-51	pop:POPTR_815829	translation initiation factor IF-2
T1_15658	K13772	2e-59	dwi:Dwil_GK13772	solute carrier family 39 (zinc transporter), member 1/2/3
T1_1567	K01687	4e-68	sbc:SbBS512_E4149	dihydroxy-acid dehydratase	[EC:4.2.1.9]
T1_1568	K00370	1e-31	kva:Kvar_1969	nitrate reductase 1, alpha subunit	[EC:1.7.99.4]
T1_15684	K00360	2e-97	ath:AT1G37130	nitrate reductase (NADH)	[EC:1.7.1.1]
T1_15686	K08770	1e-106	ota:Ot12g01240	ubiquitin C
T1_15697	K03260	2e-29	vvi:100260481	translation initiation factor eIF-4F
T1_1572	K01638	4e-59	sfv:SFV_3031	malate synthase	[EC:2.3.3.9]
T1_1573	K00789	0	pif:PITG_17516	S-adenosylmethionine synthetase	[EC:2.5.1.6]
T1_1574	K02951	8e-91	pif:PITG_00179	small subunit ribosomal protein S12e
T1_158	K13103	1e-26	vvi:100251031	tuftelin-interacting protein 11
T1_15826	K06675	1e-68	tad:TRIADDRAFT_50834	structural maintenance of chromosome 4
T1_1584	K03065	2e-70	pop:POPTR_834472	26S proteasome regulatory subunit T5
T1_15840	K04019	3e-41	ebd:ECBD_1240	ethanolamine utilization protein EutA
T1_15927	K01895	1e-28	sbc:SbBS512_E4588	acetyl-CoA synthetase	[EC:6.2.1.1]
T1_15934	K03357	5e-08	tca:663959	anaphase-promoting complex subunit 10
T1_15942	K02085	9e-27	ame:552177	adenomatosis polyposis coli protein
T1_15952	K01870	3e-27	aag:AaeL_AAEL009917	isoleucyl-tRNA synthetase	[EC:6.1.1.5]
T1_15967	K10775	1e-105	rcu:RCOM_1355480	phenylalanine ammonia-lyase	[EC:4.3.1.24]
T1_15973	K02877	1e-148	rcu:RCOM_1500860	large subunit ribosomal protein L15e
T1_15988	K02891	2e-44	vvi:100260136	large subunit ribosomal protein L22e
T1_15996	K02134	3e-73	rcu:RCOM_0520230	F-type H+-transporting ATPase subunit delta	[EC:3.6.3.14]
T1_16025	K01583	9e-66	rcu:RCOM_1450830	arginine decarboxylase	[EC:4.1.1.19]
T1_1603	K01012	3e-76	sdy:SDY_0831	biotin synthetase	[EC:2.8.1.6]
T1_16071	K10482	1e-77	aag:AaeL_AAEL004852	BTB/POZ domain-containing protein 10
T1_161	K04744	8e-94	ecf:ECH74115_0060	LPS-assembly protein
T1_1612	K02930	1e-132	pif:PITG_06995	large subunit ribosomal protein L4e
T1_16145	K12571	3e-46	der:Dere_GG23399	PAB-dependent poly(A)-specific ribonuclease subunit 2	[EC:3.1.13.4]
T1_16166	K11978	8e-56	cqu:CpipJ_CPIJ009486	E3 ubiquitin-protein ligase UBR3	[EC:6.3.2.19]
T1_16183	K08098	1e-15	nvi:100119858	phosphatidylinositol glycan, class Z	[EC:2.4.1.-]
T1_16217	K07375	5e-99	vvi:100247828	tubulin beta
T1_16227	K02359	0	der:Dere_GG12939	egghead protein (zeste-white 4 protein)
T1_1629	K02985	1e-72	pif:PITG_08959	small subunit ribosomal protein S3e
T1_16327	K13171	6e-08	mmu:51796	serine/arginine repetitive matrix protein 1
T1_16394	K12881	1e-124	vvi:100257081	THO complex subunit 4
T1_16417	K07188	3e-09	aga:AgaP_AGAP002567	hormone-sensitive lipase	[EC:3.1.1.79]
T1_16418	K07188	1e-30	tca:664547	hormone-sensitive lipase	[EC:3.1.1.79]
T1_16436	K03701	6e-49	sbc:SbBS512_E4572	excinuclease ABC subunit A
T1_1644	K02003	1e-49	sbc:SbBS512_E0430	K02003
T1_16446	K13811	9e-28	rcu:RCOM_0910820	3'-phosphoadenosine 5'-phosphosulfate synthase	[EC:2.7.7.4 2.7.1.25]
T1_16450	K02639	6e-08	sbi:SORBI_01g011770	ferredoxin
T1_16466	K08048	3e-55	tca:655273	adenylate cyclase 8	[EC:4.6.1.1]
T1_1647	K03580	8e-45	sdy:SDY_0083	ATP-dependent helicase HepA	[EC:3.6.4.-]
T1_1648	K10360	7e-20	nvi:100121553	myosin IX
T1_16484	K04565	8e-42	tca:659556	Cu/Zn superoxide dismutase	[EC:1.15.1.1]
T1_16532	K03283	1e-50	osa:4332420	heat shock 70kDa protein 1/8
T1_16534	K04533	4e-07	ame:726358	huntingtin
T1_1655	K02979	2e-25	tps:THAPSDRAFT_38925	small subunit ribosomal protein S28e
T1_16553	K00012	6e-26	vvi:100261061	UDPglucose 6-dehydrogenase	[EC:1.1.1.22]
T1_16554	K00012	2e-66	vvi:100264653	UDPglucose 6-dehydrogenase	[EC:1.1.1.22]
T1_16556	K02298	1e-44	cko:CKO_02730	cytochrome o ubiquinol oxidase subunit I	[EC:1.10.3.-]
T1_16565	K01256	9e-32	pop:POPTR_828926	aminopeptidase N	[EC:3.4.11.2]
T1_1657	K07027	4e-70	sdy:SDY_0815	K07027
T1_16584	K13238	3e-52	nvi:100123009	3,2-trans-enoyl-CoA isomerase, mitochondrial	[EC:5.3.3.8]
T1_16587	K07936	2e-67	vvi:100250818	GTP-binding nuclear protein Ran
T1_16588	K07936	9e-72	vvi:100250818	GTP-binding nuclear protein Ran
T1_1659	K05692	6e-96	pif:PITG_15117	actin beta/gamma 1
T1_16593	K01738	2e-53	vvi:100264196	cysteine synthase A	[EC:2.5.1.47]
T1_16629	K02216	4e-36	dsi:Dsim_GD24070	serine/threonine-protein kinase Chk1	[EC:2.7.11.1]
T1_16653	K22291	8e-72	dwi:Dwil_GK22291	GK22291 gene product from transcript GK22291-RA
T1_16657	K08852	5e-30	dan:Dana_GF17356	serine/threonine-protein kinase/endoribonuclease IRE1	[EC:2.7.11.1 3.1.26.-]
T1_16659	K12502	7e-52	pop:POPTR_643239	MPBQ/MSBQ methyltransferase
T1_167	K13356	1e-26	phu:Phum_PHUM091870	fatty acyl-CoA reductase	[EC:1.2.1.-]
T1_16704	K02437	1e-103	vvi:100259229	glycine cleavage system H protein
T1_16731	K03113	3e-45	pif:PITG_02493	translation initiation factor eIF-1
T1_1677	K13735	1e-69	ebr:ECB_01891	adhesin/invasin
T1_16783	K13448	5e-23	pop:POPTR_1080059	calcium-binding protein CML
T1_16838	K13804	2e-13	tca:100142047	inactivation no afterpotential D protein
T1_16869	K01785	3e-33	phu:Phum_PHUM366120	aldose 1-epimerase	[EC:5.1.3.3]
T1_16878	K00799	1e-21	tca:663119	glutathione S-transferase	[EC:2.5.1.18]
T1_16893	K10951	3e-31	aga:AgaP_AGAP001557	solute carrier family 12 (sodium/potassium/chloride transporter), member 2
T1_1691	K07752	2e-23	tca:655207	carboxypeptidase D	[EC:3.4.17.22]
T1_16922	K14652	2e-71	vvi:100248717	3,4-dihydroxy 2-butanone 4-phosphate synthase / GTP cyclohydrolase II	[EC:4.1.99.12 3.5.4.25]
T1_16937	K03257	4e-89	pop:POPTR_297570	translation initiation factor eIF-4A
T1_1694	K00284	7e-50	rcu:RCOM_0502090	glutamate synthase (ferredoxin)	[EC:1.4.7.1]
T1_16956	K06491	4e-45	dmo:Dmoj_GI16146	neural cell adhesion molecule
T1_16971	K01630	9e-57	ebd:ECBD_0616	2-dehydro-3-deoxyglucarate aldolase	[EC:4.1.2.20]
T1_16980	K12585	5e-08	spu:582280	exosome complex exonuclease DIS3/RRP44	[EC:3.1.13.-]
T1_16984	K08770	7e-50	mpr:MPER_11681	ubiquitin C
T1_170	K01305	1e-16	sbc:SbBS512_E4777	beta-aspartyl-dipeptidase (metallo-type)	[EC:3.4.19.-]
T1_17001	K14616	2e-26	aga:AgaP_AGAP005526	cubilin
T1_17008	K02945	3e-74	vvi:100265325	small subunit ribosomal protein S1
T1_17038	K08874	9e-59	nvi:100123553	transformation/transcription domain-associated protein
T1_1706	K06901	1e-73	ecs:ECs4601	putative MFS transporter, AGZA family, xanthine/uracil permease
T1_1714	K07677	3e-32	sdy:SDY_0856	two-component system, NarL family, capsular synthesis sensor histidine kinase RcsC	[EC:2.7.13.3]
T1_17179	K09385	6e-45	dmo:Dmoj_GI18115	forkhead box protein G
T1_17202	K01312	6e-24	dse:Dsec_GM20441	trypsin	[EC:3.4.21.4]
T1_17203	K01312	2e-18	bfo:BRAFLDRAFT_88359	trypsin	[EC:3.4.21.4]
T1_1723	K01897	2e-54	vvi:100244213	long-chain acyl-CoA synthetase	[EC:6.2.1.3]
T1_17240	K23560	7e-13	dwi:Dwil_GK23560	GK23560 gene product from transcript GK23560-RA
T1_1727	K02440	3e-23	sfv:SFV_3998	glycerol uptake facilitator protein
T1_173	K10704	1e-105	pop:POPTR_653682	ubiquitin-conjugating enzyme E2 variant
T1_17313	K14320	5e-07	tca:658353	aladin
T1_17332	K17385	5e-36	dwi:Dwil_GK17385	GK17385 gene product from transcript GK17385-RA
T1_1736	K02877	1e-150	pif:PITG_02578	large subunit ribosomal protein L15e
T1_17420	K08333	8e-39	aga:AgaP_AGAP000602	phosphoinositide-3-kinase, regulatory subunit 4, p150	[EC:2.7.11.1]
T1_17466	K10732	5e-17	tca:656137	GINS complex subunit 1
T1_17499	K03527	1e-17	vvi:100267479	4-hydroxy-3-methylbut-2-enyl diphosphate reductase	[EC:1.17.1.2]
T1_17636	K10737	2e-18	phu:Phum_PHUM171810	minichromosome maintenance protein 8
T1_17646	K04392	1e-67	vvi:100266143	Ras-related C3 botulinum toxin substrate 1
T1_17654	K03233	3e-25	osa:4328752	elongation factor EF-1 gamma subunit
T1_17666	K00665	6e-19	phu:Phum_PHUM448390	fatty acid synthase, animal type	[EC:2.3.1.85]
T1_17667	K00665	2e-19	api:100166426	fatty acid synthase, animal type	[EC:2.3.1.85]
T1_1767	K02923	1e-42	pif:PITG_03762	large subunit ribosomal protein L38e
T1_17670	K09215	6e-14	tca:660842	odd-skipped
T1_17721	K03283	1e-113	rcu:RCOM_0464250	heat shock 70kDa protein 1/8
T1_17764	K12619	2e-24	tca:662556	5'-3' exoribonuclease 2	[EC:3.1.13.-]
T1_17780	K13789	1e-43	pop:POPTR_649179	geranylgeranyl diphosphate synthase, type II	[EC:2.5.1.1 2.5.1.10 2.5.1.29]
T1_17843	K00940	3e-63	rcu:RCOM_0658170	nucleoside-diphosphate kinase	[EC:2.7.4.6]
T1_17844	K00940	4e-41	ath:AT4G09320	nucleoside-diphosphate kinase	[EC:2.7.4.6]
T1_17849	K02998	2e-50	rcu:RCOM_1264680	small subunit ribosomal protein SAe
T1_17855	K16888	2e-26	dwi:Dwil_GK16888	GK16888 gene product from transcript GK16888-RA
T1_17894	K00235	2e-70	vvi:100262907	succinate dehydrogenase (ubiquinone) iron-sulfur protein	[EC:1.3.5.1]
T1_1790	K03620	3e-77	sdy:SDY_0949	Ni/Fe-hydrogenase 1 B-type cytochrome subunit
T1_17904	K01446	3e-06	tca:658050	N-acetylmuramoyl-L-alanine amidase	[EC:3.5.1.28]
T1_17935	K08874	2e-15	phu:Phum_PHUM249010	transformation/transcription domain-associated protein
T1_17962	K08916	1e-52	rcu:RCOM_0868050	light-harvesting complex II chlorophyll a/b binding protein 5
T1_17990	K12585	3e-34	ame:413944	exosome complex exonuclease DIS3/RRP44	[EC:3.1.13.-]
T1_17992	K02150	1e-115	phu:Phum_PHUM598510	V-type H+-transporting ATPase subunit E	[EC:3.6.3.14]
T1_18015	K02149	3e-09	ncr:NCU08035	V-type H+-transporting ATPase subunit D	[EC:3.6.3.14]
T1_18024	K10478	3e-07	tca:663586	BTB/POZ domain-containing protein 3/6
T1_18082	K05863	6e-85	vvi:100248265	adenine nucleotide translocator)
T1_18083	K05863	9e-61	vvi:100260298	adenine nucleotide translocator)
T1_18095	K11996	6e-46	nvi:100118116	adenylyltransferase and sulfurtransferase
T1_18098	K04430	0	nvi:100119456	mitogen-activated protein kinase kinase 4	[EC:2.7.12.2]
T1_18099	K02896	2e-67	vvi:100245887	large subunit ribosomal protein L24e
T1_18120	K00106	5e-38	nvi:100122636	xanthine dehydrogenase/oxidase	[EC:1.17.1.4 1.17.3.2]
T1_18182	K13963	3e-21	ecb:100057342	serpin B
T1_18198	K10728	1e-11	ame:410940	topoisomerase (DNA) II binding protein 1
T1_1822	K03212	9e-72	ssn:SSON_0844	RNA methyltransferase, TrmA family	[EC:2.1.1.-]
T1_1830	K01531	4e-88	sdy:SDY_4261	Mg2+-importing ATPase	[EC:3.6.3.2]
T1_1831	K03543	2e-74	ebw:BWG_2426	multidrug resistance protein A
T1_18320	K14616	1e-34	ame:411053	cubilin
T1_1836	K02866	3e-47	pif:PITG_19121	large subunit ribosomal protein L10e
T1_1837	K02985	3e-91	pif:PITG_08959	small subunit ribosomal protein S3e
T1_18391	K01874	1e-85	dmo:Dmoj_GI24536	methionyl-tRNA synthetase	[EC:6.1.1.10]
T1_18399	K10626	9e-80	nvi:100122587	E3 ubiquitin-protein ligase UBR2	[EC:6.3.2.19]
T1_1843	K03765	5e-66	ebd:ECBD_3897	transcriptional activator of cad operon
T1_18482	K19996	2e-55	dwi:Dwil_GK19996	NADH dehydrogenase (ubiquinone) 1 alpha subcomplex 13	[EC:1.6.5.3 1.6.99.3]
T1_185	K01424	3e-17	sfv:SFV_1450	L-asparaginase	[EC:3.5.1.1]
T1_1852	K02882	1e-124	pif:PITG_16198	large subunit ribosomal protein L18Ae
T1_18536	K09567	2e-17	ssl:SS1G_06010	peptidyl-prolyl isomerase H (cyclophilin H)	[EC:5.2.1.8]
T1_1856	K13289	1e-24	pif:PITG_11525	cathepsin A (carboxypeptidase C)	[EC:3.4.16.5]
T1_18574	K00030	1e-21	tgu:100190682	isocitrate dehydrogenase (NAD+)	[EC:1.1.1.41]
T1_18578	K13141	1e-22	aga:AgaP_AGAP001286	integrator complex subunit 4
T1_18588	K01583	0	pop:POPTR_713160	arginine decarboxylase	[EC:4.1.1.19]
T1_18603	K08057	9e-58	pop:POPTR_811231	calreticulin
T1_18606	K11865	3e-11	tca:661230	protein MYSM1
T1_18638	K14711	1e-100	dvi:Dvir_GJ11605	solute carrier family 39 (zinc transporter), member 5
T1_1866	K02014	7e-44	sfv:SFV_0135	iron complex outermembrane recepter protein
T1_1867	K02912	1e-39	pif:PITG_10863	large subunit ribosomal protein L32e
T1_18672	K10589	2e-45	phu:Phum_PHUM390450	ubiquitin-protein ligase E3 C	[EC:6.3.2.19]
T1_18686	K01446	1e-60	tca:658050	N-acetylmuramoyl-L-alanine amidase	[EC:3.5.1.28]
T1_1869	K02927	2e-53	pif:PITG_09555	large subunit ribosomal protein L40e
T1_1872	K02873	1e-142	pif:PITG_04843	large subunit ribosomal protein L13e
T1_18739	K03113	4e-72	vvi:100245122	translation initiation factor eIF-1
T1_18742	K01411	6e-16	nvi:100114249	nardilysin	[EC:3.4.24.61]
T1_1875	K00276	8e-54	ebr:ECB_01358	primary-amine oxidase	[EC:1.4.3.21]
T1_18831	K03671	4e-47	pop:POPTR_263504	thioredoxin 1
T1_18857	K12183	1e-157	dan:Dana_GF23934	ESCRT-I complex subunit TSG101
T1_18871	K04646	7e-56	pop:POPTR_567249	clathrin, heavy polypeptide
T1_18877	K07977	1e-127	osa:4327591	Arf/Sar family, other
T1_1888	K01303	3e-62	rcu:RCOM_0909450	acylaminoacyl-peptidase	[EC:3.4.19.1]
T1_18887	K11270	7e-26	ame:726016	chromosome transmission fidelity protein 8
T1_18905	K12581	8e-43	pif:PITG_02346	CCR4-NOT transcription complex subunit 7/8
T1_1894	K00627	2e-29	vvi:100245266	pyruvate dehydrogenase E2 component (dihydrolipoamide acetyltransferase)	[EC:2.3.1.12]
T1_1901	K06443	1e-54	vvi:100252133	lycopene beta cyclase	[EC:1.14.-.-]
T1_1905	K13638	6e-87	sdy:SDY_3468	MerR family transcriptional regulator, Zn(II)-responsive regulator of zntA
T1_19053	K11838	3e-58	nvi:100498674	ubiquitin carboxyl-terminal hydrolase 7	[EC:3.1.2.15]
T1_19054	K08518	1e-106	phu:Phum_PHUM212560	syntaxin binding protein 5 (tomosyn)
T1_19055	K02941	1e-160	pif:PITG_17261	large subunit ribosomal protein LP0
T1_19105	K07441	2e-35	api:100167930	beta-1,4-N-acetylglucosaminyltransferase	[EC:2.4.1.141]
T1_19145	K13514	5e-37	tca:661146	lysophosphatidylglycerol acyltransferase 1	[EC:2.3.1.-]
T1_19157	K00134	1e-113	vvi:100264789	glyceraldehyde 3-phosphate dehydrogenase	[EC:1.2.1.12]
T1_1917	K07714	2e-47	ssn:SSON_2279	two-component system, NtrC family, response regulator AtoC
T1_19174	K13185	5e-14	tgu:100232271	ATP-dependent RNA helicase DHX30	[EC:3.6.4.13]
T1_1918	K14075	3e-08	bta:510772	pancreatic lipase-related protein 2	[EC:3.1.1.3]
T1_1923	K00845	8e-63	pif:PITG_06016	glucokinase	[EC:2.7.1.2]
T1_19236	K15262	2e-17	dwi:Dwil_GK15262	mono-ADP-ribosyltransferase sirtuin 6	[EC:2.4.2.31]
T1_19250	K02295	1e-150	aag:AaeL_AAEL011967	cryptochrome
T1_19266	K00665	7e-19	aag:AaeL_AAEL008160	fatty acid synthase, animal type	[EC:2.3.1.85]
T1_19283	K11788	5e-72	pif:PITG_12300	phosphoribosylamine--glycine ligase / phosphoribosylformylglycinamidine cyclo-ligase	[EC:6.3.4.13 6.3.3.1]
T1_193	K24003	3e-25	dwi:Dwil_GK24003	GK24003 gene product from transcript GK24003-RA
T1_1931	K14498	8e-50	ath:AT4G33950	serine/threonine-protein kinase SRK2	[EC:2.7.11.1]
T1_19344	K02879	2e-35	pop:POPTR_282545	large subunit ribosomal protein L17
T1_19351	K14406	2e-92	nvi:100116385	cleavage stimulation factor subunit 1
T1_19356	K06233	0	aag:AaeL_AAEL009869	low density lipoprotein-related protein 2
T1_1936	K01495	2e-45	esa:ESA_01085	GTP cyclohydrolase I	[EC:3.5.4.16]
T1_19386	K00804	3e-25	aga:AgaP_AGAP006894	geranylgeranyl diphosphate synthase, type III	[EC:2.5.1.1 2.5.1.10 2.5.1.29]
T1_1939	K10778	7e-52	sdy:SDY_0863	AraC family transcriptional regulator, regulatory protein of adaptative response / methylated-DNA-	prot[Ein]-cyst[Ein[E m[Ethyltransf[Eras[E
T1_19449	K02953	1e-95	phu:Phum_PHUM357760	small subunit ribosomal protein S13e
T1_19456	K08910	1e-166	rcu:RCOM_1471590	light-harvesting complex I chlorophyll a/b binding protein 4
T1_19471	K11886	6e-25	ame:725156	proteasome component ECM29
T1_1950	K00012	5e-71	vvi:100261061	UDPglucose 6-dehydrogenase	[EC:1.1.1.22]
T1_19553	K04727	9e-14	nvi:100119729	programmed cell death 8 (apoptosis-inducing factor)	[EC:1.-.-.-]
T1_19600	K06115	1e-34	api:100165619	spectrin beta
T1_19613	K14535	3e-81	nvi:100120382	transcription initiation factor TFIID subunit 9 / adenylate kinase	[EC:2.7.4.3]
T1_1962	K11744	5e-73	sbc:SbBS512_E1787	AI-2 transport protein TqsA
T1_19622	K06106	1e-26	rno:60465	cortactin
T1_19644	K12481	3e-26	dgr:Dgri_GH10254	rabenosyn-5
T1_19646	K02324	1e-53	dmo:Dmoj_GI24369	DNA polymerase epsilon subunit 1	[EC:2.7.7.7]
T1_19689	K02133	8e-38	pop:POPTR_822103	F-type H+-transporting ATPase subunit beta	[EC:3.6.3.14]
T1_19719	K19482	4e-16	dwi:Dwil_GK19482	elongator complex protein 2
T1_19780	K01126	5e-18	psa:PST_4018	glycerophosphoryl diester phosphodiesterase	[EC:3.1.4.46]
T1_1984	K04066	4e-79	sdy:SDY_3802	primosomal protein N' (replication factor Y) (superfamily II helicase)	[EC:3.6.4.-]
T1_19846	K02699	7e-72	vvi:100242802	photosystem I subunit XI
T1_1988	K05575	1e-57	vvi:4025039	NADH dehydrogenase I subunit 4	[EC:1.6.5.3]
T1_19927	K04713	5e-11	vvi:100253403	C4-hydroxylase	[EC:1.14.-.-]
T1_1994	K12839	4e-56	pop:POPTR_596786	survival of motor neuron-related-splicing factor 30
T1_19959	K01590	1e-118	vvi:100258141	histidine decarboxylase	[EC:4.1.1.22]
T1_1999	K00422	1e-19	vvi:100256583	polyphenol oxidase	[EC:1.10.3.1]
T1_19999	K14554	2e-80	tca:655179	U3 small nucleolar RNA-associated protein 21
T1_20	K03798	0	zma:100502422	cell division protease FtsH	[EC:3.4.24.-]
T1_2002	K00527	8e-71	sbo:SBO_4208	ribonucleoside-triphosphate reductase	[EC:1.17.4.2]
T1_20022	K02885	1e-112	vvi:100267158	large subunit ribosomal protein L19e
T1_2004	K03312	1e-39	sdy:SDY_4085	glutamate:Na+ symporter, ESS family
T1_20068	K01507	1e-118	ath:AT1G15690	inorganic pyrophosphatase	[EC:3.6.1.1]
T1_20096	K01530	2e-52	dmo:Dmoj_GI14462	phospholipid-translocating ATPase	[EC:3.6.3.1]
T1_2017	K00892	1e-67	sdy:SDY_0442	inosine kinase	[EC:2.7.1.73]
T1_20172	K02938	1e-176	ame:410188	large subunit ribosomal protein L8e
T1_2021	K02953	1e-105	pif:PITG_20264	small subunit ribosomal protein S13e
T1_2027	K02964	1e-108	pif:PITG_03221	small subunit ribosomal protein S18e
T1_20306	K00605	2e-95	vvi:100250401	aminomethyltransferase	[EC:2.1.2.10]
T1_20318	K14611	7e-36	cqu:CpipJ_CPIJ004614	solute carrier family 23 (nucleobase transporter), member 1/2
T1_20378	K22257	1e-14	dwi:Dwil_GK22257	GK22257 gene product from transcript GK22257-RA
T1_20450	K05700	3e-30	tca:659554	vinculin
T1_2047	K02947	1e-43	vvi:100257720	small subunit ribosomal protein S10e
T1_2049	K14347	2e-77	ssn:SSON_2498	solute carrier family 10 (sodium/bile acid cotransporter), member 7
T1_20496	K09287	4e-38	ath:AT1G25560	RAV-like factor
T1_20497	K09287	1e-53	vvi:100262843	RAV-like factor
T1_2050	K01834	2e-13	ddc:Dd586_1207	phosphoglycerate mutase	[EC:5.4.2.1]
T1_20502	K02942	6e-53	rcu:RCOM_1339620	large subunit ribosomal protein LP1
T1_20515	K08269	3e-24	api:100167432	unc51-like kinase	[EC:2.7.11.1]
T1_20545	K02926	2e-75	vvi:100255256	large subunit ribosomal protein L4
T1_20564	K00962	1e-32	tca:662995	polyribonucleotide nucleotidyltransferase	[EC:2.7.7.8]
T1_20565	K00962	1e-12	tca:662995	polyribonucleotide nucleotidyltransferase	[EC:2.7.7.8]
T1_20585	K00921	6e-50	phu:Phum_PHUM192500	1-phosphatidylinositol-3-phosphate 5-kinase	[EC:2.7.1.150]
T1_20633	K04079	3e-88	osa:4345951	molecular chaperone HtpG
T1_20655	K04648	9e-20	aag:AaeL_AAEL006145	dynactin 1
T1_20659	K12619	8e-45	osa:4349826	5'-3' exoribonuclease 2	[EC:3.1.13.-]
T1_20687	K11147	1e-106	aga:AgaP_AGAP007475	dehydrogenase/reductase SDR family member 4	[EC:1.1.-.-]
T1_2078	K03555	2e-70	sdy:SDY_2933	DNA mismatch repair protein MutS
T1_20792	K01662	6e-72	pop:POPTR_766757	1-deoxy-D-xylulose-5-phosphate synthase	[EC:2.2.1.7]
T1_20793	K01662	7e-47	vvi:100249323	1-deoxy-D-xylulose-5-phosphate synthase	[EC:2.2.1.7]
T1_208	K02883	1e-106	pif:PITG_11099	large subunit ribosomal protein L18e
T1_2081	K02109	2e-56	pop:Poptr_cp006	F-type H+-transporting ATPase subunit b	[EC:3.6.3.14]
T1_2083	K10914	3e-80	etr:ETAE_3299	CRP/FNR family transcriptional regulator, cyclic AMP receptor protein
T1_20844	K03147	2e-56	pop:POPTR_879767	thiamine biosynthesis protein ThiC
T1_20849	K13499	2e-99	aag:AaeL_AAEL006466	chondroitin sulfate synthase	[EC:2.4.1.175 2.4.1.226]
T1_20928	K15744	5e-08	dwi:Dwil_GK15744	GK15744 gene product from transcript GK15744-RA
T1_20968	K02940	1e-117	tca:663651	large subunit ribosomal protein L9e
T1_2099	K11592	3e-29	ame:552127	endoribonuclease Dicer	[EC:3.1.26.-]
T1_2102	K00025	5e-73	pop:POPTR_564942	malate dehydrogenase	[EC:1.1.1.37]
T1_2103	K12068	5e-26	ecz:pECS88_0067	conjugal transfer pilus assembly protein TraL
T1_21031	K14258	3e-06	nvi:100115449	facilitated trehalose transporter
T1_21037	K08902	2e-54	pop:POPTR_643350	photosystem II Psb27 protein
T1_21052	K10355	2e-48	osa:4352927	actin, other eukaryote
T1_21053	K05692	9e-66	ame:725851	actin beta/gamma 1
T1_21075	K00927	7e-57	ath:AT1G56190	phosphoglycerate kinase	[EC:2.7.2.3]
T1_2109	K01887	3e-40	sdy:SDY_1180	arginyl-tRNA synthetase	[EC:6.1.1.19]
T1_21132	K11296	3e-39	pif:PITG_16117	high mobility group protein B3
T1_21229	K13126	2e-98	vvi:100255846	polyadenylate-binding protein
T1_21238	K03627	1e-83	dmo:Dmoj_GI16673	putative transcription factor
T1_21246	K03750	6e-36	nve:NEMVE_v1g171664	molybdopterin biosynthesis protein MoeA
T1_21252	K01090	3e-52	isc:IscW_ISCW017527	protein phosphatase	[EC:3.1.3.16]
T1_21254	K12181	2e-55	ame:408424	COP9 signalosome complex subunit 8
T1_21269	K13514	5e-40	aga:AgaP_AGAP002482	lysophosphatidylglycerol acyltransferase 1	[EC:2.3.1.-]
T1_2132	K01623	3e-74	pop:POPTR_708143	fructose-bisphosphate aldolase, class I	[EC:4.1.2.13]
T1_21320	K01228	1e-124	tca:661492	mannosyl-oligosaccharide glucosidase	[EC:3.2.1.106]
T1_21321	K01228	1e-21	dvi:Dvir_GJ18880	mannosyl-oligosaccharide glucosidase	[EC:3.2.1.106]
T1_21324	K12162	6e-50	dgr:Dgri_GH22653	ubiquitin-fold modifier 1
T1_21331	K06129	1e-131	tca:654991	lysophospholipase III	[EC:3.1.1.5]
T1_2135	K02818	7e-48	sfx:S4512	PTS system, trehalose-specific IIC component
T1_21487	K06068	1e-19	aag:AaeL_AAEL000810	novel protein kinase C	[EC:2.7.11.13]
T1_2150	K02976	2e-70	pif:PITG_13681	small subunit ribosomal protein S26e
T1_2151	K03556	2e-72	sdy:SDY_3658	LuxR family transcriptional regulator, maltose regulon positive regulatory protein
T1_21572	K03002	5e-24	hmg:100212263	DNA-directed RNA polymerase I subunit RPA2	[EC:2.7.7.6]
T1_216	K11316	1e-14	dre:503605	STAGA complex 65 subunit gamma
T1_21603	K03637	1e-16	gbe:GbCGDNIH1_0818	molybdenum cofactor biosynthesis protein C
T1_21616	K03660	2e-27	tca:656697	N-glycosylase/DNA lyase	[EC:3.2.2.- 4.2.99.18]
T1_2162	K02867	1e-104	pop:POPTR_176971	large subunit ribosomal protein L11
T1_2169	K03119	6e-67	sdy:SDY_0502	taurine dioxygenase	[EC:1.14.11.17]
T1_21709	K10590	1e-107	tca:658915	E3 ubiquitin-protein ligase TRIP12	[EC:6.3.2.19]
T1_2171	K03326	5e-56	sfv:SFV_3254	C4-dicarboxylate transporter, DcuC family
T1_21734	K07870	3e-95	aga:AgaP_AGAP007998	Ras homolog gene family, member T1
T1_21800	K11713	1e-111	aag:AaeL_AAEL001830	geranylgeranyl transferase type-1 subunit beta	[EC:2.5.1.59]
T1_21814	K10352	5e-12	aga:AgaP_AGAP010147	myosin heavy chain
T1_2182	K00232	4e-52	zma:100382424	acyl-CoA oxidase	[EC:1.3.3.6]
T1_21821	K01893	6e-12	tca:659515	asparaginyl-tRNA synthetase	[EC:6.1.1.22]
T1_2183	K02338	1e-63	sdy:SDY_4183	DNA polymerase III subunit beta	[EC:2.7.7.7]
T1_21842	K08875	7e-21	phu:Phum_PHUM000590	nuclear receptor-binding protein
T1_2189	K02973	2e-81	tps:THAPSDRAFT_28209	small subunit ribosomal protein S23e
T1_2191	K00278	2e-68	sbc:SbBS512_E2940	L-aspartate oxidase	[EC:1.4.3.16]
T1_21921	K17563	1e-07	dwi:Dwil_GK17563	GK17563 gene product from transcript GK17563-RA
T1_21927	K09517	0	tca:662544	DnaJ homolog subfamily B member 11
T1_21956	K00815	1e-06	vvi:100242005	tyrosine aminotransferase	[EC:2.6.1.5]
T1_21975	K14352	3e-28	dwi:Dwil_GK14352	ubiquinol-cytochrome c reductase subunit 6	[EC:1.10.2.2]
T1_21983	K13336	9e-07	dwi:Dwil_GK13336	talin
T1_2200	K09840	7e-41	pop:POPTR_913328	9-cis-epoxycarotenoid dioxygenase	[EC:1.13.11.51]
T1_22055	K02917	2e-66	ame:409599	large subunit ribosomal protein L35Ae
T1_22057	K03798	1e-27	vvi:100250511	cell division protease FtsH	[EC:3.4.24.-]
T1_2209	K12261	2e-31	ath:AT5G17380	2-hydroxyacyl-CoA lyase 1	[EC:4.1.-.-]
T1_22141	K11373	4e-75	nvi:100122194	elongator complex protein 1
T1_22149	K08811	3e-39	phu:Phum_PHUM405180	testis-specific serine kinase	[EC:2.7.11.1]
T1_22199	K01227	3e-29	pop:POPTR_880340	mannosyl-glycoprotein endo-beta-N-acetylglucosaminidase	[EC:3.2.1.96]
T1_2221	K00939	5e-33	vvi:100256872	adenylate kinase	[EC:2.7.4.3]
T1_2222	K13821	4e-74	ebw:BWG_0868	proline dehydrogenase / delta 1-pyrroline-5-carboxylate dehydrogenase	[EC:1.5.99.8 1.5.1.12]
T1_2223	K03347	4e-62	pop:POPTR_725818	cullin 1
T1_22255	K01115	1e-32	dsi:Dsim_GD10404	phospholipase D	[EC:3.1.4.4]
T1_22264	K11341	2e-56	aag:AaeL_AAEL012525	YEATS domain-containing protein 4
T1_22278	K17012	2e-19	dwi:Dwil_GK17012	GK17012 gene product from transcript GK17012-RA
T1_22279	K02920	6e-56	nvi:100118462	large subunit ribosomal protein L36e
T1_22330	K12191	8e-06	aga:AgaP_AGAP001285	charged multivesicular body protein 2A
T1_2235	K10755	8e-08	tps:THAPSDRAFT_8830	replication factor C subunit 2/4
T1_22365	K12377	3e-60	ame:411173	torso-like protein
T1_22387	K08291	1e-124	aag:AaeL_AAEL006110	G protein-coupled receptor kinase	[EC:2.7.11.16]
T1_2239	K01876	1e-135	ebd:ECBD_1772	aspartyl-tRNA synthetase	[EC:6.1.1.12]
T1_22429	K00923	1e-21	nvi:100121969	phosphatidylinositol-4-phosphate 3-kinase	[EC:2.7.1.154]
T1_2246	K01874	7e-45	pop:POPTR_1092152	methionyl-tRNA synthetase	[EC:6.1.1.10]
T1_22461	K00281	1e-137	rcu:RCOM_0797460	glycine dehydrogenase	[EC:1.4.4.2]
T1_22524	K02211	7e-59	ame:412560	cyclin-dependent kinase 9	[EC:2.7.11.22]
T1_22531	K09420	9e-08	cqu:CpipJ_CPIJ004862	myb proto-oncogene protein
T1_22533	K01533	1e-127	ame:412379	Cu2+-exporting ATPase	[EC:3.6.3.4]
T1_2255	K02997	7e-54	pif:PITG_09563	small subunit ribosomal protein S9e
T1_22560	K08202	3e-22	bfo:BRAFLDRAFT_59470	MFS transporter, OCT family, solute carrier family 22 (organic cation transporter), member 5
T1_22573	K06497	6e-34	dme:Dmel_CG9494	CD63 antigen
T1_22631	K09057	1e-110	ame:408449	hepatic leukemia factor
T1_22643	K13424	8e-42	vvi:100243352	WRKY transcription factor 33
T1_22644	K13424	3e-53	vvi:100243352	WRKY transcription factor 33
T1_22667	K12852	7e-33	ame:410414	116 kDa U5 small nuclear ribonucleoprotein component
T1_22675	K00605	1e-133	vvi:100250401	aminomethyltransferase	[EC:2.1.2.10]
T1_2269	K06142	2e-44	esa:ESA_03164	outer membrane protein
T1_22705	K00799	5e-52	dvi:Dvir_GJ12879	glutathione S-transferase	[EC:2.5.1.18]
T1_22725	K09237	1e-179	tca:659978	Cys2His2 zinc finger developmental/cell cycle regulator, other
T1_22738	K05327	7e-97	ame:408680	ryanodine receptor, invertebrate
T1_22777	K05755	6e-99	tca:655135	actin related protein 2/3 complex, subunit 4
T1_2278	K01720	3e-46	ebd:ECBD_3323	2-methylcitrate dehydratase	[EC:4.2.1.79]
T1_2279	K11104	2e-52	ecm:EcSMS35_4586	melibiose permease
T1_22800	K02219	8e-43	aga:AgaP_AGAP003796	cyclin-dependent kinase regulatory subunit CKS1
T1_22815	K05607	3e-96	der:Dere_GG22562	methylglutaconyl-CoA hydratase	[EC:4.2.1.18]
T1_2283	K08305	7e-39	sdy:SDY_2897	membrane-bound lytic murein transglycosylase B	[EC:3.2.1.-]
T1_2284	K03596	1e-55	sbc:SbBS512_E2934	GTP-binding protein LepA
T1_22856	K11224	7e-72	nvi:100121885	signal transducer and activator of transcription 5B
T1_2290	K03764	3e-45	sdy:SDY_3773	transcriptional repressor of met regulon (beta-ribbon, MetJ family)
T1_22908	K12861	8e-87	aga:AgaP_AGAP002305	pre-mRNA-splicing factor SPF27
T1_2293	K01895	2e-51	dha:DEHA2E05676g	acetyl-CoA synthetase	[EC:6.2.1.1]
T1_22953	K14284	3e-17	mmu:83454	nuclear RNA export factor 1/2
T1_22965	K14613	1e-32	tca:658211	MFS transporter, PCFT/HCP family, solute carrier family 46 (folate transporter), member 1/3
T1_2304	K11102	4e-41	sbc:SbBS512_E4598	proton glutamate symport protein
T1_23040	K07342	1e-37	tca:664530	protein transport protein SEC61 subunit gamma and related proteins
T1_23046	K02949	4e-94	ame:724868	small subunit ribosomal protein S11e
T1_23067	K09250	3e-08	lbz:LbrM35_V2.1790	cellular nucleic acid-binding protein
T1_23092	K13103	7e-31	dan:Dana_GF14307	tuftelin-interacting protein 11
T1_23124	K07203	3e-49	dmo:Dmoj_GI18092	FKBP12-rapamycin complex-associated protein
T1_2313	K10755	9e-32	tca:663583	replication factor C subunit 2/4
T1_23243	K01312	4e-08	bta:780933	trypsin	[EC:3.4.21.4]
T1_23246	K05673	5e-26	dgr:Dgri_GH10886	ATP-binding cassette, subfamily C (CFTR/MRP), member 4
T1_23265	K03301	4e-70	vvi:100258352	ATP:ADP antiporter, AAA family
T1_23287	K20981	4e-29	dwi:Dwil_GK20981	GK20981 gene product from transcript GK20981-RA
T1_23298	K14570	4e-67	aag:AaeL_AAEL010932	RNA exonuclease 1	[EC:3.1.-.-]
T1_23306	K14613	1e-145	aag:AaeL_AAEL001047	MFS transporter, PCFT/HCP family, solute carrier family 46 (folate transporter), member 1/3
T1_2333	K01870	1e-38	rcu:RCOM_0574620	isoleucyl-tRNA synthetase	[EC:6.1.1.5]
T1_23373	K12896	6e-65	tca:657225	splicing factor, arginine/serine-rich 7
T1_23392	K10532	1e-85	tca:663306	heparan-alpha-glucosaminide N-acetyltransferase	[EC:2.3.1.78]
T1_23437	K09008	5e-49	tca:100141848	hypothetical protein
T1_23461	K02723	2e-90	vvi:100252545	photosystem II PsbY protein
T1_23484	K13617	2e-36	aag:AaeL_AAEL001170	protein phosphatase methylesterase 1	[EC:3.1.1.-]
T1_23542	K02971	1e-45	nvi:100114107	small subunit ribosomal protein S21e
T1_23551	K10960	3e-93	rcu:RCOM_1471870	geranylgeranyl reductase	[EC:1.3.1.83]
T1_23600	K02960	2e-90	dan:Dana_GF11903	small subunit ribosomal protein S16e
T1_2362	K04691	1e-40	sdy:SDY_3411	serine protease DegS	[EC:3.4.21.-]
T1_23628	K11866	1e-144	tca:658263	STAM-binding protein	[EC:3.1.2.15]
T1_23638	K14781	1e-09	dwi:Dwil_GK14781	GK14781 gene product from transcript GK14781-RA
T1_2370	K02930	1e-87	pif:PITG_06995	large subunit ribosomal protein L4e
T1_2372	K02641	2e-71	rcu:RCOM_1338000	ferredoxin--NADP+ reductase	[EC:1.18.1.2]
T1_23721	K01469	1e-106	ame:725665	5-oxoprolinase (ATP-hydrolysing)	[EC:3.5.2.9]
T1_23729	K08864	4e-33	ame:551673	tousled-like kinase	[EC:2.7.11.1]
T1_23740	K00477	9e-32	tca:658138	phytanoyl-CoA hydroxylase	[EC:1.14.11.18]
T1_23789	K11253	4e-89	ppp:PHYPADRAFT_111893	histone H3
T1_23802	K03257	0	ame:411989	translation initiation factor eIF-4A
T1_2382	K04087	6e-68	sbc:SbBS512_E4706	membrane protease subunit HflC	[EC:3.4.-.-]
T1_23858	K06111	5e-09	nvi:100124272	exocyst complex component 4
T1_2387	K02937	1e-171	pif:PITG_07269	large subunit ribosomal protein L7e
T1_23904	K00383	2e-37	pif:PITG_14083	glutathione reductase (NADPH)	[EC:1.8.1.7]
T1_23948	K02995	1e-100	rcu:RCOM_0046320	small subunit ribosomal protein S8e
T1_23964	K07253	3e-19	bfo:BRAFLDRAFT_126427	phenylpyruvate tautomerase	[EC:5.3.2.1]
T1_23969	K06689	3e-89	ppp:PHYPADRAFT_164116	ubiquitin-conjugating enzyme E2 D/E	[EC:6.3.2.19]
T1_2397	K02947	1e-102	pif:PITG_00266	small subunit ribosomal protein S10e
T1_23980	K06220	5e-61	tca:662022	WAS protein family
T1_23985	K08333	1e-86	nvi:100119152	phosphoinositide-3-kinase, regulatory subunit 4, p150	[EC:2.7.11.1]
T1_23986	K08333	2e-23	aag:AaeL_AAEL002895	phosphoinositide-3-kinase, regulatory subunit 4, p150	[EC:2.7.11.1]
T1_240	K01874	6e-48	cro:ROD_22361	methionyl-tRNA synthetase	[EC:6.1.1.10]
T1_24009	K10704	3e-85	tca:664259	ubiquitin-conjugating enzyme E2 variant
T1_24022	K02541	2e-87	aag:AaeL_AAEL011811	minichromosome maintenance protein 3
T1_2404	K00647	2e-38	sfv:SFV_2392	3-oxoacyl-	acyl-carri[Er-prot[Ein] synthas[E I
T1_2406	K01911	6e-33	ebd:ECBD_1398	O-succinylbenzoic acid--CoA ligase	[EC:6.2.1.26]
T1_24088	K11367	1e-38	aag:AaeL_AAEL004716	chromodomain-helicase-DNA-binding protein 1	[EC:3.6.4.12]
T1_24095	K06972	1e-132	cqu:CpipJ_CPIJ004903	K06972
T1_24106	K02974	5e-80	tca:655928	small subunit ribosomal protein S24e
T1_24119	K01749	2e-23	nvi:100121374	hydroxymethylbilane synthase	[EC:2.5.1.61]
T1_24158	K02969	7e-72	cqu:CpipJ_CPIJ006764	small subunit ribosomal protein S20e
T1_24171	K14403	2e-41	ame:412049	cleavage and polyadenylation specificity factor subunit 3	[EC:3.1.27.-]
T1_24176	K00799	3e-50	phu:Phum_PHUM361810	glutathione S-transferase	[EC:2.5.1.18]
T1_2419	K15001	8e-25	dwi:Dwil_GK15001	GK15001 gene product from transcript GK15001-RA
T1_24208	K00031	5e-40	pop:POPTR_797853	isocitrate dehydrogenase	[EC:1.1.1.42]
T1_2421	K12945	7e-74	eci:UTI89_C2793	GDP-mannose pyrophosphatase NudK	[EC:3.6.1.-]
T1_24219	K16803	3e-19	dwi:Dwil_GK16803	GK16803 gene product from transcript GK16803-RA
T1_24289	K13091	8e-07	bmy:Bm1_08755	RNA-binding protein 39
T1_24295	K14440	6e-50	tca:656207	SWI/SNF-related matrix-associated actin-dependent regulator of chromatin subfamily A-like protein 1	[EC:3.6.4.12]
T1_24312	K01312	3e-21	pno:SNOG_05978	trypsin	[EC:3.4.21.4]
T1_24331	K01100	0	vvi:100260169	sedoheptulose-bisphosphatase	[EC:3.1.3.37]
T1_2435	K03841	5e-58	pop:POPTR_825309	fructose-1,6-bisphosphatase I	[EC:3.1.3.11]
T1_24375	K00803	2e-66	phu:Phum_PHUM234530	alkyldihydroxyacetonephosphate synthase	[EC:2.5.1.26]
T1_2438	K02957	8e-65	pif:PITG_16757	small subunit ribosomal protein S15Ae
T1_24380	K14613	1e-96	tca:658211	MFS transporter, PCFT/HCP family, solute carrier family 46 (folate transporter), member 1/3
T1_24391	K00857	6e-92	aga:AgaP_AGAP001585	thymidine kinase	[EC:2.7.1.21]
T1_24394	K00626	0	nvi:100117970	acetyl-CoA C-acetyltransferase	[EC:2.3.1.9]
T1_24422	K13143	6e-54	ame:411711	integrator complex subunit 6
T1_24427	K00855	1e-135	pop:POPTR_712554	phosphoribulokinase	[EC:2.7.1.19]
T1_24428	K00855	4e-35	rcu:RCOM_1316960	phosphoribulokinase	[EC:2.7.1.19]
T1_24429	K12620	2e-20	phu:Phum_PHUM516210	U6 snRNA-associated Sm-like protein LSm1
T1_24450	K09531	2e-88	nvi:100119322	DnaJ homolog subfamily C member 11
T1_24457	K02693	4e-65	rcu:RCOM_1723530	photosystem I subunit IV
T1_24459	K13123	5e-48	tca:659420	G patch domain-containing protein 1
T1_24460	K13123	3e-43	nvi:100121346	G patch domain-containing protein 1
T1_2448	K08341	8e-78	pif:PITG_03393	GABA(A) receptor-associated protein (autophagy-related protein 8)
T1_2449	K13053	5e-49	sbc:SbBS512_E2358	cell division inhibitor SulA
T1_24543	K13239	4e-20	nvi:100117797	peroxisomal 3,2-trans-enoyl-CoA isomerase	[EC:5.3.3.8]
T1_24544	K13239	8e-39	aag:AaeL_AAEL003709	peroxisomal 3,2-trans-enoyl-CoA isomerase	[EC:5.3.3.8]
T1_24549	K14708	2e-10	nvi:100117667	solute carrier family 26 (sodium-independent sulfate anion transporter), member 11
T1_2457	K13926	6e-43	sbc:SbBS512_E3836	ribosome-dependent ATPase
T1_24573	K14292	4e-24	cqu:CpipJ_CPIJ006162	trimethylguanosine synthase	[EC:2.1.1.-]
T1_24587	K02048	6e-66	sdy:SDY_3830	sulfate transport system substrate-binding protein
T1_24600	K14521	1e-31	aga:AgaP_AGAP010491	N-acetyltransferase 10	[EC:2.3.1.-]
T1_24610	K05527	1e-52	tca:100142111	BolA protein
T1_24628	K11807	3e-74	ame:413547	WD and tetratricopeptide repeats protein 1
T1_2463	K01667	9e-49	sbc:SbBS512_E4214	tryptophanase	[EC:4.1.99.1]
T1_24637	K03124	3e-75	oaa:100076897	transcription initiation factor TFIIB
T1_24638	K03124	2e-64	dvi:Dvir_GJ13764	transcription initiation factor TFIIB
T1_24661	K01469	1e-74	oaa:100092416	5-oxoprolinase (ATP-hydrolysing)	[EC:3.5.2.9]
T1_2467	K02872	1e-130	pif:PITG_01833	large subunit ribosomal protein L13Ae
T1_24682	K03240	1e-112	aag:AaeL_AAEL005636	translation initiation factor eIF-2B epsilon subunit
T1_24697	K03234	5e-37	pif:PITG_10941	elongation factor EF-2	[EC:3.6.5.3]
T1_24710	K08683	1e-119	dvi:Dvir_GJ16589	3-hydroxyacyl-CoA dehydrogenase / 3-hydroxy-2-methylbutyryl-CoA dehydrogenase	[EC:1.1.1.35 1.1.1.178]
T1_24748	K02138	1e-73	dmo:Dmoj_GI10758	F-type H+-transporting ATPase subunit d	[EC:3.6.3.14]
T1_24783	K11842	1e-138	dpo:Dpse_GA20039	ubiquitin carboxyl-terminal hydrolase 12/46	[EC:3.1.2.15]
T1_24791	K10754	6e-55	aag:AaeL_AAEL001324	replication factor C subunit 1
T1_24794	K10356	5e-06	ame:410960	myosin I
T1_24814	K04716	1e-82	aga:AgaP_AGAP009675	sphingosine-1-phosphate phosphatase 1	[EC:3.1.3.-]
T1_2484	K02637	6e-95	vvi:4025130	cytochrome b6-f complex subunit 4
T1_24842	K02997	1e-123	tca:661823	small subunit ribosomal protein S9e
T1_24872	K10626	1e-62	nvi:100122587	E3 ubiquitin-protein ligase UBR2	[EC:6.3.2.19]
T1_24873	K10626	8e-53	ame:410886	E3 ubiquitin-protein ligase UBR2	[EC:6.3.2.19]
T1_24893	K00469	1e-63	aga:AgaP_AGAP003636	inositol oxygenase	[EC:1.13.99.1]
T1_249	K02984	0	pif:PITG_11766	small subunit ribosomal protein S3Ae
T1_2494	K11104	1e-95	ebw:BWG_3833	melibiose permease
T1_24943	K10704	2e-87	ame:409920	ubiquitin-conjugating enzyme E2 variant
T1_2495	K02981	6e-77	pif:PITG_10146	small subunit ribosomal protein S2e
T1_24963	K00069	3e-06	nvi:100122548	15-hydroxyprostaglandin dehydrogenase (NAD)	[EC:1.1.1.141]
T1_2497	K03762	2e-69	sdy:SDY_4102	MFS transporter, MHS family, proline/betaine transporter
T1_24976	K14014	3e-19	aag:AaeL_AAEL005601	small VCP/p97-interacting protein
T1_24983	K01196	3e-54	tca:662526	glycogen debranching enzyme	[EC:2.4.1.25 3.2.1.33]
T1_24986	K08873	7e-83	ame:727185	PI-3-kinase-related kinase SMG-1
T1_24992	K11886	2e-18	phu:Phum_PHUM576420	proteasome component ECM29
T1_250	K00903	7e-43	sfl:SF0983	protein-tyrosine kinase	[EC:2.7.10.-]
T1_25000	K05030	6e-10	mmu:229927	calcium-activated chloride channel family member 4
T1_2502	K10683	2e-28	mmu:12021	BRCA1-associated RING domain protein 1	[EC:6.3.2.19]
T1_25022	K06062	1e-151	nvi:100119143	histone acetyltransferase	[EC:2.3.1.48]
T1_25028	K04794	6e-48	ssc:100519562	peptidyl-tRNA hydrolase, PTH2 family	[EC:3.1.1.29]
T1_2503	K00384	6e-49	pop:POPTR_1080427	thioredoxin reductase (NADPH)	[EC:1.8.1.9]
T1_2504	K01610	1e-60	sbc:SbBS512_E3782	phosphoenolpyruvate carboxykinase (ATP)	[EC:4.1.1.49]
T1_25043	K01425	2e-51	aag:AaeL_AAEL008559	glutaminase	[EC:3.5.1.2]
T1_25072	K10356	9e-42	tca:659706	myosin I
T1_25107	K12505	3e-29	phu:Phum_PHUM287700	decaprenyl diphosphate synthase subunit 2	[EC:2.5.1.-]
T1_25133	K12989	4e-80	dwi:Dwil_GK12989	GK12989 gene product from transcript GK12989-RA
T1_2514	K03404	1e-52	vvi:100243048	magnesium chelatase subunit D	[EC:6.6.1.1]
T1_2516	K14300	8e-21	aag:AaeL_AAEL012489	nuclear pore complex protein Nup133
T1_25188	K00466	4e-18	bvi:Bcep1808_4425	tryptophan 2-monooxygenase	[EC:1.13.12.3]
T1_2519	K02893	7e-53	pif:PITG_02694	large subunit ribosomal protein L23Ae
T1_25199	K01176	0	dan:Dana_GF18843	alpha-amylase	[EC:3.2.1.1]
T1_25242	K02265	4e-48	aga:AgaP_AGAP008724	cytochrome c oxidase subunit Vb	[EC:1.9.3.1]
T1_25243	K00031	0	tca:657289	isocitrate dehydrogenase	[EC:1.1.1.42]
T1_25257	K02883	1e-96	tca:656416	large subunit ribosomal protein L18e
T1_25258	K11666	1e-105	nvi:100122739	INO80 complex subunit B
T1_2527	K01804	6e-95	sbc:SbBS512_E0054	L-arabinose isomerase	[EC:5.3.1.4]
T1_25273	K01915	0	tca:656087	glutamine synthetase	[EC:6.3.1.2]
T1_25274	K13948	1e-146	nvi:100120078	rostaglandin reductase 1	[EC:1.3.1.74 1.3.1.48]
T1_2529	K02987	4e-65	vvi:100244922	small subunit ribosomal protein S4e
T1_2530	K09287	6e-15	rcu:RCOM_0705620	RAV-like factor
T1_25312	K13544	2e-42	dwi:Dwil_GK13544	GK13544 gene product from transcript GK13544-RA
T1_2532	K08857	5e-75	pif:PITG_00208	NIMA (never in mitosis gene a)-related kinase	[EC:2.7.11.1]
T1_25353	K09640	1e-18	spu:761976	transmembrane protease, serine 9	[EC:3.4.21.-]
T1_2537	K01869	1e-61	sdy:SDY_0564	leucyl-tRNA synthetase	[EC:6.1.1.4]
T1_2538	K01256	1e-49	pop:POPTR_548443	aminopeptidase N	[EC:3.4.11.2]
T1_25393	K10361	4e-60	tca:658144	myosin XV
T1_25400	K08235	4e-37	rcu:RCOM_1630030	xyloglucan:xyloglucosyl transferase	[EC:2.4.1.207]
T1_25419	K09041	1e-31	tca:657062	nuclear factor erythroid 2, invertebrate
T1_25427	K10532	1e-41	tca:663306	heparan-alpha-glucosaminide N-acetyltransferase	[EC:2.3.1.78]
T1_25435	K05294	2e-31	aag:AaeL_AAEL013115	glycosylphosphatidylinositol deacylase	[EC:3.-.-.-]
T1_25460	K11140	9e-15	phu:Phum_PHUM411950	aminopeptidase N	[EC:3.4.11.2]
T1_25461	K07375	1e-160	ame:410994	tubulin beta
T1_25464	K08874	3e-70	ame:410502	transformation/transcription domain-associated protein
T1_25478	K11404	1e-90	tca:657899	histone deacetylase 3	[EC:3.5.1.98]
T1_25531	K02358	3e-40	pop:POPTR_414537	elongation factor EF-Tu	[EC:3.6.5.3]
T1_25579	K06689	5e-24	nvi:100114754	ubiquitin-conjugating enzyme E2 D/E	[EC:6.3.2.19]
T1_25583	K03927	8e-13	nml:Namu_0670	carboxylesterase type B	[EC:3.1.1.1]
T1_25590	K10586	1e-30	aag:AaeL_AAEL012446	baculoviral IAP repeat-containing protein 6 (apollon)	[EC:6.3.2.19]
T1_25594	K02639	3e-80	vvi:100249080	ferredoxin
T1_2562	K01448	1e-24	sdy:SDY_3034	N-acetylmuramoyl-L-alanine amidase	[EC:3.5.1.28]
T1_25644	K05995	3e-51	aag:AaeL_AAEL015036	dipeptidase E	[EC:3.4.13.21]
T1_25646	K07556	4e-85	tca:655853	ATP synthase mitochondrial F1 complex assembly factor 2
T1_25673	K08901	1e-110	vvi:100240959	photosystem II oxygen-evolving enhancer protein 3
T1_25684	K08507	1e-53	phu:Phum_PHUM308750	unconventional SNARE in the endoplasmic reticulum protein 1
T1_25720	K13569	1e-101	cqu:CpipJ_CPIJ017089	TGF-beta receptor, invertebrate
T1_25725	K14719	3e-22	cqu:CpipJ_CPIJ001666	solute carrier family 39 (zinc transporter), member 13
T1_2575	K00656	2e-73	sbc:SbBS512_E2425	formate C-acetyltransferase	[EC:2.3.1.54]
T1_25763	K10596	2e-59	api:100159631	ubiquitin conjugation factor E4 A	[EC:6.3.2.19]
T1_25789	K03007	3e-43	isc:IscW_ISCW021810	DNA-directed RNA polymerases I, II, and III subunit RPABC5
T1_25855	K12619	5e-43	osa:4349826	5'-3' exoribonuclease 2	[EC:3.1.13.-]
T1_25876	K13339	1e-124	dya:Dyak_GE12844	peroxin-6
T1_25909	K00799	5e-15	dvi:Dvir_GJ22450	glutathione S-transferase	[EC:2.5.1.18]
T1_2591	K01704	3e-89	sdy:SDY_0098	3-isopropylmalate/(R)-2-methylmalate dehydratase small subunit	[EC:4.2.1.33 4.2.1.35]
T1_25910	K00799	3e-17	dan:Dana_GF12169	glutathione S-transferase	[EC:2.5.1.18]
T1_2596	K02885	1e-125	pif:PITG_09540	large subunit ribosomal protein L19e
T1_25991	K01008	0	tca:657112	selenide, water dikinase	[EC:2.7.9.3]
T1_26007	K02087	4e-82	tca:656189	cyclin-dependent kinase 1	[EC:2.7.11.22]
T1_26045	K12854	1e-160	dya:Dyak_GE23129	pre-mRNA-splicing helicase BRR2	[EC:3.6.4.13]
T1_26097	K07374	3e-73	vvi:100247366	tubulin alpha
T1_26114	K00011	1e-163	tca:657943	aldehyde reductase	[EC:1.1.1.21]
T1_2615	K07677	1e-63	ecj:JW5920	two-component system, NarL family, capsular synthesis sensor histidine kinase RcsC	[EC:2.7.13.3]
T1_26156	K13963	1e-58	nvi:100122505	serpin B
T1_26164	K07127	6e-31	cqu:CpipJ_CPIJ014057	5-hydroxyisourate hydrolase	[EC:3.5.2.17]
T1_26168	K09843	0	pop:POPTR_783291	(+)-abscisic acid 8'-hydroxylase	[EC:1.14.13.93]
T1_26217	K11086	1e-100	ame:409356	small nuclear ribonucleoprotein B and B'
T1_2623	K02896	3e-97	pif:PITG_17093	large subunit ribosomal protein L24e
T1_26301	K03014	3e-67	tca:664251	DNA-directed RNA polymerases I, II, and III subunit RPABC2
T1_26317	K11214	0	tca:660316	sedoheptulokinase	[EC:2.7.1.14]
T1_26410	K01126	1e-108	pag:PLES_03441	glycerophosphoryl diester phosphodiesterase	[EC:3.1.4.46]
T1_26411	K01126	3e-27	psa:PST_4018	glycerophosphoryl diester phosphodiesterase	[EC:3.1.4.46]
T1_26428	K22621	3e-61	dwi:Dwil_GK22621	GK22621 gene product from transcript GK22621-RA
T1_26441	K13172	2e-09	hsa:23524	serine/arginine repetitive matrix protein 2
T1_2645	K02992	2e-34	ebw:BWG_3032	small subunit ribosomal protein S7
T1_26457	K06133	8e-73	cqu:CpipJ_CPIJ011416	4'-phosphopantetheinyl transferase	[EC:2.7.8.-]
T1_26491	K00281	0	pop:POPTR_832093	glycine dehydrogenase	[EC:1.4.4.2]
T1_26492	K14464	1e-71	aga:AgaP_AGAP000365	alpha-1,3-fucosyltransferase	[EC:2.4.1.-]
T1_26505	K11848	1e-09	dmo:Dmoj_GI19092	ubiquitin carboxyl-terminal hydrolase 20/33	[EC:3.1.2.15]
T1_26557	K01488	1e-96	ame:410833	adenosine deaminase	[EC:3.5.4.4]
T1_2657	K14498	5e-40	rcu:RCOM_0602280	serine/threonine-protein kinase SRK2	[EC:2.7.11.1]
T1_26586	K00555	1e-121	aga:AgaP_AGAP009740	tRNA (guanine-N2-)-methyltransferase	[EC:2.1.1.32]
T1_26642	K10295	6e-56	nvi:100124194	F-box protein 9
T1_26666	K11972	1e-116	tca:100142087	E3 ubiquitin-protein ligase RNF19A	[EC:6.3.2.19]
T1_26691	K22931	3e-18	dwi:Dwil_GK22931	GK22931 gene product from transcript GK22931-RA
T1_26694	K12572	1e-109	ame:409718	PAB-dependent poly(A)-specific ribonuclease subunit 3
T1_2671	K02938	1e-54	pif:PITG_06237	large subunit ribosomal protein L8e
T1_26712	K10686	1e-179	cqu:CpipJ_CPIJ016052	ubiquitin-activating enzyme E1 C	[EC:6.3.2.19]
T1_26729	K03843	2e-44	phu:Phum_PHUM599360	alpha-1,3/alpha-1,6-mannosyltransferase	[EC:2.4.1.132 2.4.1.-]
T1_26739	K12838	4e-33	tca:663345	poly(U)-binding-splicing factor PUF60
T1_26751	K10691	1e-124	dgr:Dgri_GH10162	E3 ubiquitin-protein ligase UBR4	[EC:6.3.2.19]
T1_26779	K12195	1e-84	tca:659115	charged multivesicular body protein 6
T1_2680	K13893	3e-64	sbc:SbBS512_E0781	microcin C transport system substrate-binding protein
T1_26801	K10955	5e-10	hsa:4583	intestinal mucin-2
T1_26811	K09255	1e-11	isc:IscW_ISCW000140	Rel/ankyrin family, other
T1_26812	K09255	1e-33	aag:AaeL_AAEL007696	Rel/ankyrin family, other
T1_26863	K11975	1e-72	aag:AaeL_AAEL008515	E3 ubiquitin-protein ligase RNF144	[EC:6.3.2.19]
T1_2687	K06240	4e-34	dgr:Dgri_GH16286	laminin, alpha 3/5
T1_26897	K10356	1e-135	isc:IscW_ISCW018858	myosin I
T1_2691	K01961	4e-54	rcu:RCOM_1657380	acetyl-CoA carboxylase, biotin carboxylase subunit	[EC:6.4.1.2 6.3.4.14]
T1_26913	K02140	2e-40	cqu:CpipJ_CPIJ002431	F-type H+-transporting ATPase subunit g	[EC:3.6.3.14]
T1_26934	K00643	0	tca:655127	5-aminolevulinate synthase	[EC:2.3.1.37]
T1_2694	K00660	5e-65	pop:POPTR_579292	chalcone synthase	[EC:2.3.1.74]
T1_26962	K02168	2e-27	sfv:SFV_0325	high-affinity choline transport protein
T1_27010	K09186	8e-09	hsa:9757	myeloid/lymphoid or mixed-lineage leukemia protein 1/4
T1_27045	K01081	1e-146	aag:AaeL_AAEL010986	5'-nucleotidase	[EC:3.1.3.5]
T1_27050	K01915	0	pop:POPTR_725763	glutamine synthetase	[EC:6.3.1.2]
T1_27089	K00627	7e-65	nvi:100122952	pyruvate dehydrogenase E2 component (dihydrolipoamide acetyltransferase)	[EC:2.3.1.12]
T1_27107	K00799	1e-64	dpe:Dper_GL17771	glutathione S-transferase	[EC:2.5.1.18]
T1_27109	K01410	0	aag:AaeL_AAEL003461	mitochondrial intermediate peptidase	[EC:3.4.24.59]
T1_27116	K07424	2e-22	cqu:CpipJ_CPIJ010542	cytochrome P450, family 3, subfamily A	[EC:1.14.14.1]
T1_27140	K09525	1e-101	tca:661549	DnaJ homolog subfamily C member 5
T1_27169	K09478	0	aag:AaeL_AAEL007555	short/branched chain acyl-CoA dehydrogenase	[EC:1.3.99.12]
T1_2717	K10417	3e-16	aga:AgaP_AGAP010165	dynein light intermediate chain 2, cytosolic
T1_2719	K06826	3e-06	dre:373088	nidogen (entactin)
T1_2720	K03290	8e-70	ebw:BWG_2925	MFS transporter, SHS family, sialic acid transporter
T1_27217	K14320	2e-26	phu:Phum_PHUM127930	aladin
T1_2724	K08997	2e-48	sbc:SbBS512_E1910	hypothetical protein
T1_27245	K12836	1e-119	aga:AgaP_AGAP002956	splicing factor U2AF 35 kDa subunit
T1_27289	K00254	1e-145	cqu:CpipJ_CPIJ002026	dihydroorotate dehydrogenase	[EC:1.3.5.2]
T1_273	K11792	2e-33	aag:AaeL_AAEL012023	DET1- and DDB1-associated protein 1
T1_2731	K11747	5e-49	etw:ECSP_4308	glutathione-regulated potassium-efflux system protein KefB
T1_27310	K01176	0	dmo:Dmoj_GI19946	alpha-amylase	[EC:3.2.1.1]
T1_27324	K12200	1e-43	tca:661828	programmed cell death 6-interacting protein
T1_27346	K00025	1e-166	der:Dere_GG23937	malate dehydrogenase	[EC:1.1.1.37]
T1_2735	K12471	3e-24	rcu:RCOM_0050890	epsin
T1_27356	K04739	1e-142	ame:412714	cAMP-dependent protein kinase regulator
T1_27363	K08271	1e-39	tca:663780	protein kinase LYK5
T1_27373	K05286	1e-166	dgr:Dgri_GH16427	phosphatidylinositol glycan, class B	[EC:2.4.1.-]
T1_27380	K01183	1e-104	cqu:CpipJ_CPIJ000009	chitinase	[EC:3.2.1.14]
T1_27389	K03036	0	ame:408397	26S proteasome regulatory subunit N6
T1_27402	K13421	3e-30	mbr:MONBRDRAFT_32885	uridine monophosphate synthetase	[EC:2.4.2.10 4.1.1.23]
T1_27425	K14005	1e-68	aga:AgaP_AGAP011551	protein transport protein SEC31
T1_27431	K09659	4e-27	aga:AgaP_AGAP004550	dolichyl-phosphate mannosyltransferase polypeptide 3
T1_27456	K13250	2e-79	aga:AgaP_AGAP005861	translocon-associated protein subunit beta
T1_27458	K05327	6e-97	ame:408680	ryanodine receptor, invertebrate
T1_27468	K05314	1e-09	tca:660406	glutamate receptor, ionotropic, N-methyl-D-aspartate 2, invertebrate
T1_27504	K05719	2e-21	nvi:100123927	integrin beta 1
T1_27516	K21776	3e-25	dwi:Dwil_GK21776	GK21776 gene product from transcript GK21776-RA
T1_27519	K00357	1e-116	aag:AaeL_AAEL006836	dihydropteridine reductase	[EC:1.5.1.34]
T1_27545	K08300	5e-29	pca:Pcar_2039	ribonuclease E	[EC:3.1.26.12]
T1_27551	K00323	2e-74	tca:658942	NAD(P) transhydrogenase	[EC:1.6.1.2]
T1_27567	K03781	0	vvi:100232861	catalase	[EC:1.11.1.6]
T1_2758	K08238	3e-52	vvi:100232895	xyloglucan 6-xylosyltransferase	[EC:2.4.2.39]
T1_27597	K03146	0	rcu:RCOM_0184550	thiamine biosynthetic enzyme
T1_27602	K16951	5e-13	dwi:Dwil_GK16951	GK16951 gene product from transcript GK16951-RA
T1_27606	K08703	8e-97	tca:654940	estrogen-related receptor ERR
T1_27609	K03945	1e-21	aga:AgaP_AGAP006630	NADH dehydrogenase (ubiquinone) 1 alpha subcomplex 1	[EC:1.6.5.3 1.6.99.3]
T1_27610	K01689	0	aga:AgaP_AGAP007827	enolase	[EC:4.2.1.11]
T1_27626	K00101	1e-07	cne:CNH01230	L-lactate dehydrogenase (cytochrome)	[EC:1.1.2.3]
T1_27630	K00665	7e-24	phu:Phum_PHUM448390	fatty acid synthase, animal type	[EC:2.3.1.85]
T1_27637	K06275	0	ame:409755	parvin
T1_27646	K11352	2e-75	tca:658213	NADH dehydrogenase (ubiquinone) 1 alpha subcomplex 12	[EC:1.6.5.3 1.6.99.3]
T1_27656	K25167	7e-47	dwi:Dwil_GK25167	programmed cell death protein 5
T1_2769	K02940	1e-130	pif:PITG_03178	large subunit ribosomal protein L9e
T1_27690	K06700	4e-78	phu:Phum_PHUM616880	proteasome inhibitor subunit 1 (PI31)
T1_27720	K00799	2e-40	api:100168850	glutathione S-transferase	[EC:2.5.1.18]
T1_27760	K01855	1e-123	cqu:CpipJ_CPIJ017918		[EC:5.4.99.-]
T1_27780	K01969	0	aag:AaeL_AAEL013967	3-methylcrotonyl-CoA carboxylase beta subunit	[EC:6.4.1.4]
T1_278	K03657	6e-36	esc:Entcl_4222	DNA helicase II / ATP-dependent DNA helicase PcrA	[EC:3.6.4.12]
T1_27810	K08860	4e-38	phu:Phum_PHUM002650	eukaryotic translation initiation factor 2-alpha kinase	[EC:2.7.11.1]
T1_27811	K13176	3e-67	ame:725176	THO complex subunit 7
T1_27825	K14607	2e-56	nvi:100122404	extracellular sulfatase Sulf	[EC:3.1.6.-]
T1_27834	K08336	1e-48	tca:655119	autophagy-related protein 12
T1_27859	K03246	1e-178	tca:655760	translation initiation factor eIF-3 subunit 2
T1_2787	K05835	1e-63	ecf:ECH74115_5264	threonine efflux protein
T1_27885	K23289	1e-49	dwi:Dwil_GK23289	GK23289 gene product from transcript GK23289-RA
T1_279	K03539	1e-15	aga:AgaP_AGAP008481	ribonuclease P/MRP protein subunit RPP1	[EC:3.1.26.5]
T1_27920	K19632	3e-09	dwi:Dwil_GK19632	GK19632 gene product from transcript GK19632-RA
T1_27928	K11407	3e-98	phu:Phum_PHUM538580	histone deacetylase 6/10	[EC:3.5.1.98]
T1_27930	K02636	1e-137	vvi:100258879	cytochrome b6-f complex iron-sulfur subunit	[EC:1.10.99.1]
T1_27945	K08915	1e-106	rcu:RCOM_0644360	light-harvesting complex II chlorophyll a/b binding protein 4
T1_27964	K12366	0	ame:412456	engulfment and cell motility protein 1
T1_27977	K04567	0	dvi:Dvir_GJ19167	lysyl-tRNA synthetase, class II	[EC:6.1.1.6]
T1_27986	K00799	2e-59	dvi:Dvir_GJ12879	glutathione S-transferase	[EC:2.5.1.18]
T1_27995	K01920	3e-39	tca:656444	glutathione synthase	[EC:6.3.2.3]
T1_28059	K14708	1e-167	ame:726392	solute carrier family 26 (sodium-independent sulfate anion transporter), member 11
T1_28069	K01262	1e-150	nvi:100122089	Xaa-Pro aminopeptidase	[EC:3.4.11.9]
T1_28070	K03283	1e-100	api:100160289	heat shock 70kDa protein 1/8
T1_28096	K06497	2e-48	aga:AgaP_AGAP007209	CD63 antigen
T1_2810	K14171	1e-61	dha:DEHA2G17864g	alkyl hydroperoxide reductase 1	[EC:1.11.1.15]
T1_28159	K02684	1e-121	cqu:CpipJ_CPIJ000325	DNA primase small subunit	[EC:2.7.7.-]
T1_28164	K00693	1e-81	ame:552328	glycogen(starch) synthase	[EC:2.4.1.11]
T1_28184	K00471	1e-134	aag:AaeL_AAEL001707	gamma-butyrobetaine dioxygenase	[EC:1.14.11.1]
T1_28199	K07554	4e-44	aga:AgaP_AGAP004478	ATP synthase, H+ transporting, mitochondrial F0 complex, subunit s
T1_28218	K00665	1e-98	ame:411959	fatty acid synthase, animal type	[EC:2.3.1.85]
T1_28257	K01077	4e-48	phu:Phum_PHUM129520	alkaline phosphatase	[EC:3.1.3.1]
T1_28258	K01077	1e-88	aga:AgaP_AGAP007300	alkaline phosphatase	[EC:3.1.3.1]
T1_28308	K00654	1e-117	aga:AgaP_AGAP007941	serine palmitoyltransferase	[EC:2.3.1.50]
T1_28320	K06560	6e-13	ecb:100068247	mannose receptor, C type
T1_28344	K13948	6e-59	tca:657348	rostaglandin reductase 1	[EC:1.3.1.74 1.3.1.48]
T1_28352	K11151	7e-36	dwi:Dwil_GK11151	GK11151 gene product from transcript GK11151-RA
T1_28357	K13963	2e-77	tca:662139	serpin B
T1_28358	K00665	1e-35	tca:660113	fatty acid synthase, animal type	[EC:2.3.1.85]
T1_28366	K00699	4e-65	ame:408788	glucuronosyltransferase	[EC:2.4.1.17]
T1_28402	K14085	0	tca:658395	aldehyde dehydrogenase family 7 member A1	[EC:1.2.1.31 1.2.1.8 1.2.1.3]
T1_28429	K01889	0	cqu:CpipJ_CPIJ006457	phenylalanyl-tRNA synthetase alpha chain	[EC:6.1.1.20]
T1_28447	K01196	1e-169	nvi:100117168	glycogen debranching enzyme	[EC:2.4.1.25 3.2.1.33]
T1_28453	K09542	1e-51	tca:657196	crystallin, alpha B
T1_2846	K13307	6e-12	dwi:Dwil_GK13307	dedicator of cytokinesis 3/4/5
T1_28460	K14303	5e-24	tca:656625	nuclear pore complex protein Nup160
T1_2847	K11941	4e-40	sdy:SDY_2303	glucans biosynthesis protein C	[EC:2.1.-.-]
T1_28483	K01047	1e-161	tca:659843	phospholipase A2	[EC:3.1.1.4]
T1_2849	K03125	2e-34	rcu:RCOM_0884950	transcription initiation factor TFIID subunit 1
T1_28500	K00252	0	aag:AaeL_AAEL013642	glutaryl-CoA dehydrogenase	[EC:1.3.99.7]
T1_28501	K00078	5e-93	dvi:Dvir_GJ22204	dihydrodiol dehydrogenase / D-xylose 1-dehydrogenase (NADP)	[EC:1.3.1.20 1.1.1.179]
T1_28506	K06445	2e-40	ecy:ECSE_0242	acyl-CoA dehydrogenase	[EC:1.3.99.-]
T1_28540	K13719	1e-114	ame:552263	ubiquitin thioesterase OTU1	[EC:3.1.2.-]
T1_28553	K02998	1e-151	tca:658600	small subunit ribosomal protein SAe
T1_2856	K01991	1e-47	sdy:SDY_0959	polysaccharide export outer membrane protein
T1_28564	K07199	1e-144	ame:409662	5'-AMP-activated protein kinase, regulatory beta subunit
T1_2862	K10999	1e-38	vvi:100256811	cellulose synthase A	[EC:2.4.1.12]
T1_28620	K06258	0	tca:662982	MFS transporter, VNT family, synaptic vesicle glycoprotein 2
T1_28708	K24313	1e-42	dwi:Dwil_GK24313	replication factor A2
T1_28801	K09542	5e-46	dan:Dana_GF11829	crystallin, alpha B
T1_28858	K07095	1e-116	ame:725700	K07095
T1_28870	K13095	0	ame:411122	splicing factor 1
T1_28907	K14004	1e-179	phu:Phum_PHUM420010	protein transport protein SEC13
T1_28939	K06515	1e-146	ame:552329	CDW92 antigen
T1_28951	K14613	1e-129	cqu:CpipJ_CPIJ004085	MFS transporter, PCFT/HCP family, solute carrier family 46 (folate transporter), member 1/3
T1_28952	K07375	0	spu:594405	tubulin beta
T1_28955	K07375	0	aag:AaeL_AAEL002851	tubulin beta
T1_28968	K02216	4e-11	dsi:Dsim_GD24070	serine/threonine-protein kinase Chk1	[EC:2.7.11.1]
T1_28976	K03966	8e-73	cqu:CpipJ_CPIJ004810	NADH dehydrogenase (ubiquinone) 1 beta subcomplex 10	[EC:1.6.5.3 1.6.99.3]
T1_28983	K00010	1e-140	ame:552024	myo-inositol 2-dehydrogenase	[EC:1.1.1.18]
T1_290	K01866	1e-41	vvi:100251282	tyrosyl-tRNA synthetase	[EC:6.1.1.1]
T1_29016	K14453	7e-43	tca:656858	solute carrier family 26, other
T1_2902	K10808	7e-88	pif:PITG_03347	ribonucleoside-diphosphate reductase subunit M2	[EC:1.17.4.1]
T1_29033	K13948	2e-33	nvi:100120078	rostaglandin reductase 1	[EC:1.3.1.74 1.3.1.48]
T1_29053	K09263	1e-145	tca:660448	MADS-box transcription enhancer factor 2, invertebrate
T1_29058	K13100	8e-12	ptm:GSPATT00009855001	pre-mRNA-splicing factor CWC22
T1_29075	K01254	1e-154	tca:661729	leukotriene-A4 hydrolase	[EC:3.3.2.6]
T1_29076	K01836	3e-21	bta:505648	phosphoacetylglucosamine mutase	[EC:5.4.2.3]
T1_29089	K01495	1e-142	tca:655396	GTP cyclohydrolase I	[EC:3.5.4.16]
T1_29104	K25289	1e-172	dwi:Dwil_GK25289	branched-chain amino acid aminotransferase	[EC:2.6.1.42]
T1_29111	K09041	4e-21	phu:Phum_PHUM512570	nuclear factor erythroid 2, invertebrate
T1_29124	K09228	1e-39	ptr:472903	KRAB domain-containing zinc finger protein
T1_29158	K12837	1e-109	tca:663317	splicing factor U2AF 65 kDa subunit
T1_2916	K10808	3e-70	pif:PITG_03347	ribonucleoside-diphosphate reductase subunit M2	[EC:1.17.4.1]
T1_2918	K07085	2e-40	sdy:SDY_4171	putative transport protein
T1_29199	K03979	1e-138	aga:AgaP_AGAP009702	GTP-binding protein
T1_292	K03592	4e-67	sfv:SFV_4256	PmbA protein
T1_2921	K08857	1e-123	pif:PITG_00208	NIMA (never in mitosis gene a)-related kinase	[EC:2.7.11.1]
T1_2923	K03534	2e-55	ecl:EcolC_4116	L-rhamnose mutarotase	[EC:5.1.3.-]
T1_2925	K00099	7e-52	sbc:SbBS512_E0166	1-deoxy-D-xylulose-5-phosphate reductoisomerase	[EC:1.1.1.267]
T1_29257	K12878	0	ame:409647	THO complex subunit 1
T1_29287	K02127	1e-104	cqu:CpipJ_CPIJ006067	F-type H+-transporting ATPase subunit b	[EC:3.6.3.14]
T1_2930	K00696	2e-52	rcu:RCOM_0271410	sucrose-phosphate synthase	[EC:2.4.1.14]
T1_29312	K01090	1e-162	tca:663165	protein phosphatase	[EC:3.1.3.16]
T1_29346	K12175	0	tca:657006	COP9 signalosome complex subunit 1
T1_29358	K01466	1e-149	nvi:100121621	allantoinase	[EC:3.5.2.5]
T1_29374	K00920	1e-125	tca:660048	1-phosphatidylinositol-5-phosphate 4-kinase	[EC:2.7.1.149]
T1_29382	K09405	5e-73	tca:663700	forkhead box protein L
T1_29383	K01047	8e-61	nvi:100117598	phospholipase A2	[EC:3.1.1.4]
T1_2940	K12143	1e-44	ebw:BWG_2252	hydrogenase-4 component H
T1_29414	K04499	0	ame:409544	RuvB-like protein 1 (pontin 52)
T1_29420	K00507	1e-163	dan:Dana_GF17961	stearoyl-CoA desaturase (delta-9 desaturase)	[EC:1.14.19.1]
T1_29433	K01489	4e-40	aag:AaeL_AAEL006518	cytidine deaminase	[EC:3.5.4.5]
T1_29436	K13394	6e-96	dwi:Dwil_GK13394	GK13394 gene product from transcript GK13394-RA
T1_29444	K05309	1e-124	cqu:CpipJ_CPIJ018524	prostaglandin-E synthase	[EC:5.3.99.3]
T1_29451	K02885	1e-125	tca:657650	large subunit ribosomal protein L19e
T1_29455	K14616	3e-33	ame:411053	cubilin
T1_2946	K00873	6e-40	rcu:RCOM_1581420	pyruvate kinase	[EC:2.7.1.40]
T1_29531	K01867	0	tca:657453	tryptophanyl-tRNA synthetase	[EC:6.1.1.2]
T1_29536	K12666	0	aag:AaeL_AAEL013071	oligosaccharyltransferase complex subunit alpha (ribophorin I)
T1_29554	K14686	1e-33	tca:660576	solute carrier family 31 (copper transporter), member 1
T1_2956	K06917	2e-50	sdy:SDY_0399	tRNA 2-selenouridine synthase	[EC:2.9.1.-]
T1_29560	K00600	0	cqu:CpipJ_CPIJ012332	glycine hydroxymethyltransferase	[EC:2.1.2.1]
T1_29608	K01640	1e-127	dmo:Dmoj_GI17729	hydroxymethylglutaryl-CoA lyase	[EC:4.1.3.4]
T1_29614	K11135	3e-08	vpo:Kpol_1028p62	Pin2-interacting protein X1
T1_29620	K12619	1e-101	aag:AaeL_AAEL015316	5'-3' exoribonuclease 2	[EC:3.1.13.-]
T1_29624	K13109	2e-73	tca:656273	IK cytokine
T1_29635	K07976	1e-89	aga:AgaP_AGAP006159	Rab family, other
T1_29645	K11129	1e-63	tca:661229	H/ACA ribonucleoprotein complex subunit 2
T1_29649	K03239	1e-132	nvi:100113908	translation initiation factor eIF-2B alpha subunit
T1_2965	K16434	8e-19	dwi:Dwil_GK16434	GK16434 gene product from transcript GK16434-RA
T1_29665	K02149	1e-139	nvi:100119832	V-type H+-transporting ATPase subunit D	[EC:3.6.3.14]
T1_29694	K02377	6e-99	tca:655452	GDP-L-fucose synthase	[EC:1.1.1.271]
T1_29720	K00825	1e-118	tca:662228	kynurenine/2-aminoadipate aminotransferase	[EC:2.6.1.7 2.6.1.39]
T1_29726	K08288	0	tca:663522	protein kinase C substrate 80K-H
T1_29744	K09429	2e-43	nvi:100122173	E74-like factor 3/5
T1_29763	K00011	1e-168	tca:657943	aldehyde reductase	[EC:1.1.1.21]
T1_29775	K07834	1e-118	aga:AgaP_AGAP012108	Ras-related protein Ral-A
T1_29777	K13278	1e-103	ame:551548	60kDa lysophospholipase	[EC:3.1.1.5 3.1.1.47 3.5.1.1]
T1_29796	K13095	2e-07	tca:662724	splicing factor 1
T1_29817	K13089	1e-165	tca:656571	interleukin enhancer-binding factor 2
T1_29819	K02633	9e-28	tca:659015	period circadian protein
T1_29820	K02633	1e-106	phu:Phum_PHUM247270	period circadian protein
T1_29821	K04445	2e-09	tca:658616	mitogen-,stress activated protein kinases	[EC:2.7.11.1]
T1_29822	K04445	5e-42	spu:581399	mitogen-,stress activated protein kinases	[EC:2.7.11.1]
T1_29835	K00289	0	tca:658435	formyltetrahydrofolate dehydrogenase	[EC:1.5.1.6]
T1_29847	K07511	1e-121	tca:660433	enoyl-CoA hydratase	[EC:4.2.1.17]
T1_29848	K01749	3e-24	aag:AaeL_AAEL010321	hydroxymethylbilane synthase	[EC:2.5.1.61]
T1_29864	K14035	1e-151	tca:656894	nuclear receptor subfamily 1 group I
T1_2987	K07250	2e-17	ecl:EcolC_1044	4-aminobutyrate aminotransferase / (S)-3-amino-2-methylpropionate transaminase	[EC:2.6.1.19 2.6.1.22]
T1_29879	K01934	1e-44	tca:663703	5-formyltetrahydrofolate cyclo-ligase	[EC:6.3.3.2]
T1_29885	K01362	4e-67	dme:Dmel_CG4920		[EC:3.4.21.-]
T1_2992	K02034	3e-77	sfv:SFV_1736	peptide/nickel transport system permease protein
T1_29937	K14284	0	aag:AaeL_AAEL001007	nuclear RNA export factor 1/2
T1_29947	K03252	0	tca:655651	translation initiation factor eIF-3 subunit 8
T1_29962	K07508	1e-116	ame:408291	acetyl-CoA acyltransferase 2	[EC:2.3.1.16]
T1_29985	K03750	4e-53	dpe:Dper_GL13365	molybdopterin biosynthesis protein MoeA
T1_3001	K03231	1e-92	pif:PITG_04640	elongation factor EF-1 alpha subunit	[EC:3.6.5.3]
T1_30025	K00710	5e-86	aga:AgaP_AGAP006925	polypeptide N-acetylgalactosaminyltransferase	[EC:2.4.1.41]
T1_30034	K11308	4e-27	dwi:Dwil_GK11308	GK11308 gene product from transcript GK11308-RA
T1_30044	K08360	1e-95	tca:663461	cytochrome b-561
T1_30057	K13101	8e-38	tca:658551	G patch domain and KOW motifs-containing protein
T1_30060	K10719	1e-60	tca:659305	juvenile hormone epoxide hydrolase
T1_30066	K00789	0	tca:658012	S-adenosylmethionine synthetase	[EC:2.5.1.6]
T1_30071	K14620	1e-82	ame:411110	riboflavin transporter 2
T1_30075	K03231	0	tca:658093	elongation factor EF-1 alpha subunit	[EC:3.6.5.3]
T1_30081	K01868	0	tca:655691	threonyl-tRNA synthetase	[EC:6.1.1.3]
T1_30093	K04523	1e-134	tca:659758	ubiquilin
T1_30095	K11087	2e-61	cqu:CpipJ_CPIJ016511	small nuclear ribonucleoprotein D1
T1_30103	K00799	2e-94	aag:AaeL_AAEL011752	glutathione S-transferase	[EC:2.5.1.18]
T1_30104	K10747	0	ame:408752	DNA ligase 1	[EC:6.5.1.1]
T1_30113	K00507	1e-178	der:Dere_GG18949	stearoyl-CoA desaturase (delta-9 desaturase)	[EC:1.14.19.1]
T1_30131	K00665	3e-12	isc:IscW_ISCW009053	fatty acid synthase, animal type	[EC:2.3.1.85]
T1_30132	K00665	3e-47	dan:Dana_GF14401	fatty acid synthase, animal type	[EC:2.3.1.85]
T1_3014	K00818	1e-08	vvi:100242776	acetylornithine aminotransferase	[EC:2.6.1.11]
T1_30144	K01697	5e-25	dvi:Dvir_GJ24676	cystathionine beta-synthase	[EC:4.2.1.22]
T1_30146	K05700	2e-29	phu:Phum_PHUM397210	vinculin
T1_30163	K14613	1e-84	dmo:Dmoj_GI19716	MFS transporter, PCFT/HCP family, solute carrier family 46 (folate transporter), member 1/3
T1_30167	K01623	1e-144	dvi:Dvir_GJ23350	fructose-bisphosphate aldolase, class I	[EC:4.1.2.13]
T1_30170	K05298	0	rcu:RCOM_1443660	glyceraldehyde-3-phosphate dehydrogenase (NADP+) (phosphorylating)	[EC:1.2.1.13]
T1_30189	K09583	0	tca:659551	protein disulfide isomerase family A, member 5	[EC:5.3.4.1]
T1_30204	K16951	2e-19	dwi:Dwil_GK16951	GK16951 gene product from transcript GK16951-RA
T1_30220	K13337	3e-58	tca:656605	peroxin-19
T1_30223	K03283	7e-07	ptr:450139	heat shock 70kDa protein 1/8
T1_30245	K13353	1e-48	aga:AgaP_AGAP003081	peroxin-11C
T1_30248	K14694	1e-176	tca:656722	solute carrier family 30 (zinc transporter), member 7
T1_30260	K03035	0	tca:655144	26S proteasome regulatory subunit N5
T1_30272	K09680	0	ame:726156	type II pantothenate kinase	[EC:2.7.1.33]
T1_3030	K05515	7e-64	cko:CKO_02522	penicillin-binding protein 2
T1_30323	K06084	3e-36	phu:Phum_PHUM589170	F-box protein 20
T1_30360	K01312	1e-41	dsi:Dsim_GD25909	trypsin	[EC:3.4.21.4]
T1_30369	K16842	2e-53	dwi:Dwil_GK16842	GK16842 gene product from transcript GK16842-RA
T1_30376	K01446	5e-64	tca:658050	N-acetylmuramoyl-L-alanine amidase	[EC:3.5.1.28]
T1_30381	K09574	1e-74	tca:655212	FK506-binding protein 8	[EC:5.2.1.8]
T1_30387	K01265	0	tca:655631	methionyl aminopeptidase	[EC:3.4.11.18]
T1_30400	K03386	2e-99	cqu:CpipJ_CPIJ009679	peroxiredoxin (alkyl hydroperoxide reductase subunit C)	[EC:1.11.1.15]
T1_30428	K02716	0	pop:POPTR_716206	photosystem II oxygen-evolving enhancer protein 1
T1_30458	K14285	5e-47	cqu:CpipJ_CPIJ019405	NTF2-related export protein 1/2
T1_3046	K14616	6e-11	aag:AaeL_AAEL010965	cubilin
T1_30471	K00993	0	aga:AgaP_AGAP011766	ethanolaminephosphotransferase	[EC:2.7.8.1]
T1_30482	K10416	0	tca:656941	dynein light intermediate chain 1, cytosolic
T1_30493	K08193	1e-124	aag:AaeL_AAEL001656	MFS transporter, ACS family, solute carrier family 17 (sodium-dependent inorganic phosphate cotransporter), other
T1_30501	K09113	2e-90	nvi:100120813	MAX-like protein X
T1_30520	K00665	5e-63	tca:658944	fatty acid synthase, animal type	[EC:2.3.1.85]
T1_30527	K14548	4e-55	tca:663378	U3 small nucleolar RNA-associated protein 4
T1_30528	K14548	1e-36	aag:AaeL_AAEL006549	U3 small nucleolar RNA-associated protein 4
T1_30542	K01349	0	tca:661907	furin	[EC:3.4.21.75]
T1_30548	K08057	0	ame:409165	calreticulin
T1_30560	K08745	0	tca:660540	solute carrier family 27 (fatty acid transporter), member 1/4	[EC:6.2.1.-]
T1_30569	K06236	8e-36	bta:510833	collagen, type I/II/III/V/XI, alpha
T1_30579	K00297	4e-26	lel:LELG_02112	methylenetetrahydrofolate reductase (NADPH)	[EC:1.5.1.20]
T1_30631	K00865	3e-36	tgu:100230701	glycerate kinase	[EC:2.7.1.31]
T1_30644	K00006	0	tca:663884	glycerol-3-phosphate dehydrogenase (NAD+)	[EC:1.1.1.8]
T1_30654	K14709	2e-86	ame:413553	solute carrier family 39 (zinc transporter), member 1/2/3
T1_30670	K14010	1e-125	aag:AaeL_AAEL003285	translocating chain-associated membrane protein 1
T1_30671	K03687	6e-68	cqu:CpipJ_CPIJ008191	molecular chaperone GrpE
T1_30672	K14165	3e-57	der:Dere_GG19201	dual specificity phosphatase	[EC:3.1.3.16 3.1.3.48]
T1_3068	K11338	2e-73	vvi:100250901	RuvB-like protein 2	[EC:3.6.4.12]
T1_30680	K13992	2e-08	dwi:Dwil_GK13992	GK13992 gene product from transcript GK13992-RA
T1_30686	K00275	1e-90	phu:Phum_PHUM170130	pyridoxamine 5'-phosphate oxidase	[EC:1.4.3.5]
T1_30693	K12566	3e-39	dwi:Dwil_GK12566	GK12566 gene product from transcript GK12566-RA
T1_30696	K00451	0	aag:AaeL_AAEL013637	homogentisate 1,2-dioxygenase	[EC:1.13.11.5]
T1_30699	K17888	2e-06	dwi:Dwil_GK17888	GK17888 gene product from transcript GK17888-RA
T1_30703	K12612	5e-54	dwi:Dwil_GK12612	GK12612 gene product from transcript GK12612-RA
T1_30707	K08825	0	ame:409111	dual-specificity tyrosine-(Y)-phosphorylation regulated kinase	[EC:2.7.12.1]
T1_30756	K17928	8e-11	dwi:Dwil_GK17928	GK17928 gene product from transcript GK17928-RA
T1_30774	K00069	2e-14	tca:659833	15-hydroxyprostaglandin dehydrogenase (NAD)	[EC:1.1.1.141]
T1_30775	K00069	2e-29	tad:TRIADDRAFT_23425	15-hydroxyprostaglandin dehydrogenase (NAD)	[EC:1.1.1.141]
T1_30810	K08735	2e-24	nvi:100118035	DNA mismatch repair protein MSH2
T1_30816	K03115	1e-149	tca:658630	casein kinase 2, beta polypeptide
T1_30867	K00698	0	cqu:CpipJ_CPIJ016255	chitin synthase	[EC:2.4.1.16]
T1_30882	K08343	1e-162	aga:AgaP_AGAP011582	autophagy-related protein 3
T1_30899	K00474	4e-91	phu:Phum_PHUM613090	trimethyllysine dioxygenase	[EC:1.14.11.8]
T1_30907	K12824	1e-100	ame:409045	transcription elongation regulator 1
T1_3091	K21123	4e-07	dwi:Dwil_GK21123	GK21123 gene product from transcript GK21123-RA
T1_30910	K00884	1e-114	der:Dere_GG20660	N-acetylglucosamine kinase	[EC:2.7.1.59]
T1_30917	K05719	1e-150	tca:656761	integrin beta 1
T1_3093	K14445	5e-53	nvi:100121785	solute carrier family 13 (sodium-dependent dicarboxylate transporter), member 2/3/5
T1_30933	K00232	0	tca:662475	acyl-CoA oxidase	[EC:1.3.3.6]
T1_30946	K02358	0	cqu:CpipJ_CPIJ009962	elongation factor EF-Tu	[EC:3.6.5.3]
T1_30948	K14648	2e-50	tca:656443	poly(U)-specific endoribonuclease	[EC:3.1.-.-]
T1_30962	K01363	1e-151	cqu:CpipJ_CPIJ000574	cathepsin B	[EC:3.4.22.1]
T1_30979	K10719	1e-163	tca:659305	juvenile hormone epoxide hydrolase
T1_3101	K06177	2e-22	sdy:SDY_0082	ribosomal large subunit pseudouridine synthase A	[EC:5.4.99.12]
T1_3103	K10807	9e-38	pif:PITG_05998	ribonucleoside-diphosphate reductase subunit M1	[EC:1.17.4.1]
T1_31040	K01080	3e-66	cqu:CpipJ_CPIJ000134	phosphatidate phosphatase	[EC:3.1.3.4]
T1_31041	K09586	1e-66	phu:Phum_PHUM260550	endoplasmic reticulum protein 29
T1_31052	K16806	2e-75	dwi:Dwil_GK16806	GK16806 gene product from transcript GK16806-RA
T1_31056	K14677	3e-95	xla:446741	aminoacylase	[EC:3.5.1.14]
T1_31069	K01104	3e-68	cqu:CpipJ_CPIJ008919	protein-tyrosine phosphatase	[EC:3.1.3.48]
T1_31074	K00772	1e-114	tca:655565	5'-methylthioadenosine phosphorylase	[EC:2.4.2.28]
T1_3109	K00335	3e-40	cko:CKO_00512	NADH dehydrogenase I subunit F	[EC:1.6.5.3]
T1_31115	K08867	1e-136	aag:AaeL_AAEL013057	WNK lysine deficient protein kinase	[EC:2.7.11.1]
T1_3113	K07735	3e-60	vvi:100260279	putative transcriptional regulator
T1_31149	K12662	7e-99	ame:409689	U4/U6 small nuclear ribonucleoprotein PRP4
T1_31184	K11096	2e-65	ame:414039	small nuclear ribonucleoprotein D2
T1_31185	K08851	1e-75	aag:AaeL_AAEL006221	TP53 regulating kinase	[EC:2.7.11.1]
T1_31197	K01027	0	aga:AgaP_AGAP006096	3-oxoacid CoA-transferase	[EC:2.8.3.5]
T1_31204	K03869	3e-94	ame:552700	cullin 3
T1_31212	K01080	1e-65	nvi:100121847	phosphatidate phosphatase	[EC:3.1.3.4]
T1_31217	K10578	6e-99	ame:409794	ubiquitin-conjugating enzyme E2 J1	[EC:6.3.2.19]
T1_31226	K11092	1e-114	aga:AgaP_AGAP007670	U2 small nuclear ribonucleoprotein A'
T1_3123	K03626	1e-48	pif:PITG_19008	nascent polypeptide-associated complex subunit alpha
T1_31253	K08798	0	tca:656926	MAP/microtubule affinity-regulating kinase	[EC:2.7.11.1]
T1_3126	K00631	2e-70	sdy:SDY_4533	glycerol-3-phosphate O-acyltransferase	[EC:2.3.1.15]
T1_31278	K12669	1e-148	tca:660038	oligosaccharyltransferase complex subunit gamma
T1_3128	K00762	1e-46	kva:Kvar_0117	orotate phosphoribosyltransferase	[EC:2.4.2.10]
T1_3129	K00048	5e-62	sdy:SDY_3016	lactaldehyde reductase	[EC:1.1.1.77]
T1_31363	K13421	1e-149	dan:Dana_GF18521	uridine monophosphate synthetase	[EC:2.4.2.10 4.1.1.23]
T1_31367	K12385	0	aag:AaeL_AAEL009531	Niemann-Pick C1 protein
T1_31380	K00382	0	dme:Dmel_CG7430	dihydrolipoamide dehydrogenase	[EC:1.8.1.4]
T1_31402	K09667	0	tca:655930	polypeptide N-acetylglucosaminyltransferase	[EC:2.4.1.-]
T1_31404	K03679	1e-133	aag:AaeL_AAEL012874	exosome complex component RRP4
T1_31406	K10419	1e-40	ame:726176	dynein light chain roadblock-type
T1_31430	K00654	1e-140	aga:AgaP_AGAP010427	serine palmitoyltransferase	[EC:2.3.1.50]
T1_31466	K04712	0	nvi:100116927	sphingolipid delta-4 desaturase	[EC:1.14.-.-]
T1_31477	K12841	7e-24	nvi:100116536	calcium homeostasis endoplasmic reticulum protein
T1_3149	K11159	3e-44	vvi:100249903	carotenoid cleavage dioxygenase
T1_31499	K07023	6e-69	ame:552514	putative hydrolases of HD superfamily
T1_31506	K03841	0	dpe:Dper_GL25621	fructose-1,6-bisphosphatase I	[EC:3.1.3.11]
T1_3151	K00123	9e-48	sdy:SDY_1658	formate dehydrogenase, alpha subunit	[EC:1.2.1.2]
T1_31515	K10719	2e-96	tca:659305	juvenile hormone epoxide hydrolase
T1_3152	K03806	6e-56	sbc:SbBS512_E0103	AmpD protein
T1_31528	K11098	1e-46	ame:725880	small nuclear ribonucleoprotein F
T1_31529	K01312	2e-29	dmo:Dmoj_GI18414	trypsin	[EC:3.4.21.4]
T1_31555	K02437	5e-50	cqu:CpipJ_CPIJ016638	glycine cleavage system H protein
T1_31585	K05658	0	aag:AaeL_AAEL010379	ATP-binding cassette, subfamily B (MDR/TAP), member 1
T1_31587	K01488	1e-150	dpo:Dpse_GA19282	adenosine deaminase	[EC:3.5.4.4]
T1_31638	K00721	1e-147	tca:662828	dolichol-phosphate mannosyltransferase	[EC:2.4.1.83]
T1_31642	K04523	5e-82	aag:AaeL_AAEL007160	ubiquilin
T1_31672	K00902	1e-48	dgr:Dgri_GH20708	dolichol kinase	[EC:2.7.1.108]
T1_31688	K07575	1e-112	nvi:100117852	PUA domain protein
T1_31693	K00699	1e-113	aag:AaeL_AAEL002688	glucuronosyltransferase	[EC:2.4.1.17]
T1_31694	K13697	0	nvi:100117874	abhydrolase domain-containing protein 2
T1_3170	K05816	9e-65	sbo:SBO_3446	sn-glycerol 3-phosphate transport system ATP-binding protein	[EC:3.6.3.20]
T1_31723	K01255	1e-100	tca:657830	leucyl aminopeptidase	[EC:3.4.11.1]
T1_3173	K24003	3e-28	dwi:Dwil_GK24003	GK24003 gene product from transcript GK24003-RA
T1_31752	K07977	7e-99	cqu:CpipJ_CPIJ003341	Arf/Sar family, other
T1_31763	K13328	1e-109	dwi:Dwil_GK13328	GK13328 gene product from transcript GK13328-RA
T1_31789	K10105	1e-133	tca:656237	lipoyltransferase 1	[EC:6.-.-.-]
T1_31812	K11844	1e-141	tca:655219	ubiquitin carboxyl-terminal hydrolase 16/45	[EC:3.1.2.15]
T1_3182	K03283	1e-64	pif:PITG_11244	heat shock 70kDa protein 1/8
T1_31835	K01358	1e-115	nvi:100114615	ATP-dependent Clp protease, protease subunit	[EC:3.4.21.92]
T1_31837	K08704	0	tca:657032	hepatocyte nuclear factor 4
T1_3184	K12349	1e-34	rcu:RCOM_0731110	neutral ceramidase	[EC:3.5.1.23]
T1_31919	K14400	8e-16	phu:Phum_PHUM005980	pre-mRNA cleavage complex 2 protein Pcf11
T1_3192	K02942	4e-59	pif:PITG_15638	large subunit ribosomal protein LP1
T1_31935	K00750	1e-147	cqu:CpipJ_CPIJ013596	glycogenin glucosyltransferase	[EC:2.4.1.186]
T1_3194	K13735	1e-46	ecd:ECDH10B_0286	adhesin/invasin
T1_31945	K06694	3e-09	phu:Phum_PHUM599050	26S proteasome non-ATPase regulatory subunit 10
T1_31948	K10719	1e-130	tca:659446	juvenile hormone epoxide hydrolase
T1_31996	K14445	0	aga:AgaP_AGAP007055	solute carrier family 13 (sodium-dependent dicarboxylate transporter), member 2/3/5
T1_31997	K09884	8e-76	aga:AgaP_AGAP008842	aquaporin rerated protein, invertebrate
T1_32015	K10380	2e-77	ame:409051	ankyrin
T1_32036	K06254	2e-12	ame:408393	agrin
T1_32041	K09880	9e-77	xtr:733933	enolase-phosphatase E1	[EC:3.1.3.77]
T1_32046	K05770	2e-56	xla:379917	benzodiazapine receptor
T1_32047	K00008	7e-90	dme:Dmel_CG4649	L-iditol 2-dehydrogenase	[EC:1.1.1.14]
T1_32053	K01085	1e-102	spe:Spro_3164	glucose-1-phosphatase	[EC:3.1.3.10]
T1_32059	K01372	0	nvi:100117484	bleomycin hydrolase	[EC:3.4.22.40]
T1_32073	K01968	0	aga:AgaP_AGAP010228	3-methylcrotonyl-CoA carboxylase alpha subunit	[EC:6.4.1.4]
T1_32084	K12377	4e-55	ame:411173	torso-like protein
T1_32111	K04640	1e-123	aga:AgaP_AGAP006521	guanine nucleotide binding protein (G protein), alpha, other
T1_32117	K07160	2e-25	ssn:SSON_0664	UPF0271 protein
T1_32128	K14613	4e-52	dpo:Dpse_GA15775	MFS transporter, PCFT/HCP family, solute carrier family 46 (folate transporter), member 1/3
T1_32138	K00863	1e-132	nvi:100123547	dihydroxyacetone kinase	[EC:2.7.1.29]
T1_32150	K14213	0	aag:AaeL_AAEL008893	Xaa-Pro dipeptidase	[EC:3.4.13.9]
T1_32152	K12387	5e-77	dvi:Dvir_GJ20504	lysosomal-associated transmembrane protein
T1_32159	K09646	1e-143	nvi:100121833	serine carboxypeptidase 1	[EC:3.4.16.-]
T1_32163	K03283	0	tca:655234	heat shock 70kDa protein 1/8
T1_32168	K11517	1e-164	tca:659094	(S)-2-hydroxy-acid oxidase	[EC:1.1.3.15]
T1_32181	K00965	1e-161	dmo:Dmoj_GI24150	UDPglucose--hexose-1-phosphate uridylyltransferase	[EC:2.7.7.12]
T1_3221	K12845	5e-40	vvi:100241010	U4/U6 small nuclear ribonucleoprotein SNU13
T1_32236	K01085	1e-92	spe:Spro_3164	glucose-1-phosphatase	[EC:3.1.3.10]
T1_3225	K02962	4e-90	pif:PITG_12745	small subunit ribosomal protein S17e
T1_32265	K00830	1e-109	rno:24792	alanine-glyoxylate transaminase / serine-glyoxylate transaminase / serine-pyruvate transaminase	[EC:2.6.1.44 2.6.1.45 2.6.1.51]
T1_32272	K06584	3e-29	mdo:100027090	integrin alpha 8
T1_32279	K06258	0	tca:660155	MFS transporter, VNT family, synaptic vesicle glycoprotein 2
T1_3228	K00688	7e-66	sdy:SDY_3659	starch phosphorylase	[EC:2.4.1.1]
T1_32292	K12670	0	cqu:CpipJ_CPIJ005168	oligosaccharyltransferase complex subunit beta
T1_32306	K08766	2e-73	aga:AgaP_AGAP008907	carnitine O-palmitoyltransferase 2	[EC:2.3.1.21]
T1_32314	K15051	6e-23	dwi:Dwil_GK15051	GK15051 gene product from transcript GK15051-RA
T1_32330	K00966	1e-146	cqu:CpipJ_CPIJ010667	mannose-1-phosphate guanylyltransferase	[EC:2.7.7.13]
T1_32343	K13800	4e-91	dmo:Dmoj_GI22905	UMP-CMP kinase	[EC:2.7.4.- 2.7.4.14]
T1_32355	K01201	6e-94	dan:Dana_GF16254	glucosylceramidase	[EC:3.2.1.45]
T1_32356	K00993	1e-122	dgr:Dgri_GH13420	ethanolaminephosphotransferase	[EC:2.7.8.1]
T1_32363	K07942	1e-110	ame:724676	ADP-ribosylation factor-like 1
T1_32367	K12261	0	cqu:CpipJ_CPIJ014172	2-hydroxyacyl-CoA lyase 1	[EC:4.1.-.-]
T1_32381	K03283	0	tca:100142517	heat shock 70kDa protein 1/8
T1_32389	K01759	5e-26	dya:Dyak_GE24081	lactoylglutathione lyase	[EC:4.4.1.5]
T1_3239	K02400	1e-41	sbo:SBO_1121	flagellar biosynthesis protein FlhA
T1_32421	K01187	0	dan:Dana_GF12587	alpha-glucosidase	[EC:3.2.1.20]
T1_3243	K14057	2e-67	ebw:BWG_1173	LysR family transcriptional regulator, regulator of abg operon
T1_32440	K13024	0	cqu:CpipJ_CPIJ012460	inositol hexakisphosphate/diphosphoinositol-pentakisphosphate kinase	[EC:2.7.4.21 2.7.4.24]
T1_32449	K07424	3e-91	aag:AaeL_AAEL006784	cytochrome P450, family 3, subfamily A	[EC:1.14.14.1]
T1_32451	K07424	8e-18	dpo:Dpse_GA26760	cytochrome P450, family 3, subfamily A	[EC:1.14.14.1]
T1_32460	K00819	0	aag:AaeL_AAEL005289	ornithine--oxo-acid transaminase	[EC:2.6.1.13]
T1_32486	K01672	3e-65	aag:AaeL_AAEL005520	carbonic anhydrase	[EC:4.2.1.1]
T1_3250	K03798	2e-47	ypz:YPZ3_3257	cell division protease FtsH	[EC:3.4.24.-]
T1_32510	K01187	9e-35	dya:Dyak_GE19205	alpha-glucosidase	[EC:3.2.1.20]
T1_32511	K01187	1e-170	dgr:Dgri_GH20813	alpha-glucosidase	[EC:3.2.1.20]
T1_32541	K05636	2e-82	dmo:Dmoj_GI21346	laminin, beta 1
T1_3255	K04084	1e-51	sdy:SDY_4441	thiol:disulfide interchange protein DsbD	[EC:1.8.1.8]
T1_32553	K01069	2e-37	dgr:Dgri_GH16754	hydroxyacylglutathione hydrolase	[EC:3.1.2.6]
T1_32554	K01069	5e-71	ame:551059	hydroxyacylglutathione hydrolase	[EC:3.1.2.6]
T1_32558	K01493	1e-61	aag:AaeL_AAEL014287	dCMP deaminase	[EC:3.5.4.12]
T1_3258	K03572	5e-56	ent:Ent638_0353	DNA mismatch repair protein MutL
T1_32581	K01193	1e-129	bmq:BMQ_1584	beta-fructofuranosidase	[EC:3.2.1.26]
T1_32587	K09521	1e-143	nvi:100123032	DnaJ homolog subfamily C member 1
T1_3259	K01555	9e-36	pop:POPTR_652386	fumarylacetoacetase	[EC:3.7.1.2]
T1_32602	K04043	0	tca:664286	molecular chaperone DnaK
T1_32603	K06170	4e-44	aag:AaeL_AAEL005965	presenilin enhancer 2
T1_32638	K03331	1e-100	ame:413567	L-xylulose reductase	[EC:1.1.1.10]
T1_32652	K02542	1e-102	dpo:Dpse_GA17904	minichromosome maintenance protein 6
T1_32673	K09828	1e-156	tca:100142196	delta24-sterol reductase	[EC:1.3.1.72]
T1_32694	K10802	1e-138	tca:662763	high mobility group protein B1
T1_32695	K00072	4e-60	phu:Phum_PHUM366100	sepiapterin reductase	[EC:1.1.1.153]
T1_32704	K07050	5e-96	tca:659684	K07050
T1_32705	K03323	1e-30	dmo:Dmoj_GI20368	equilibrative nucleoside transporter, ENT family
T1_32728	K01104	4e-62	phu:Phum_PHUM607650	protein-tyrosine phosphatase	[EC:3.1.3.48]
T1_32743	K04280	8e-75	tca:655141	gonadotropin-releasing hormone receptor
T1_3277	K00700	1e-20	pop:POPTR_589574	1,4-alpha-glucan branching enzyme	[EC:2.4.1.18]
T1_32777	K11140	1e-148	nvi:100124286	aminopeptidase N	[EC:3.4.11.2]
T1_32796	K06147	7e-50	sdy:SDY_0385	ATP-binding cassette, subfamily B, bacterial
T1_32829	K01079	1e-89	tca:659777	phosphoserine phosphatase	[EC:3.1.3.3]
T1_32844	K06185	0	ame:413252	ATP-binding cassette, sub-family F, member 2
T1_32846	K01800	6e-62	dre:436754	maleylacetoacetate isomerase	[EC:5.2.1.2]
T1_3285	K07874	2e-11	rcu:RCOM_0192270	Ras-related protein Rab-1A
T1_32871	K01874	0	tca:657661	methionyl-tRNA synthetase	[EC:6.1.1.10]
T1_32876	K09598	7e-57	phu:Phum_PHUM316940	signal peptide peptidase-like 3	[EC:3.4.23.-]
T1_32918	K14192	4e-24	sas:SAS2516	clumping factor B
T1_32925	K00161	0	ame:551103	pyruvate dehydrogenase E1 component subunit alpha	[EC:1.2.4.1]
T1_32937	K01017	1e-110	aag:AaeL_AAEL000716	chondroitin 4-sulfotransferase 11	[EC:2.8.2.5]
T1_32941	K12494	0	ame:411463	PH and SEC7 domain-containing protein
T1_32944	K02365	1e-21	api:100162113	separase	[EC:3.4.22.49]
T1_32957	K09301	2e-34	aga:AgaP_AGAP004650	homeobox protein HoxA/B/D1
T1_32967	K00873	0	tca:656993	pyruvate kinase	[EC:2.7.1.40]
T1_32968	K00237	5e-32	dya:Dyak_GE23927	succinate dehydrogenase (ubiquinone) membrane anchor subunit	[EC:1.3.5.1]
T1_32974	K07508	1e-167	aga:AgaP_AGAP006821	acetyl-CoA acyltransferase 2	[EC:2.3.1.16]
T1_32993	K01414	0	tca:660684	oligopeptidase A	[EC:3.4.24.70]
T1_3300	K07642	2e-63	sbc:SbBS512_E1155	two-component system, OmpR family, sensor histidine kinase BaeS	[EC:2.7.13.3]
T1_33000	K12272	7e-77	nvi:100123110	signal recognition particle receptor subunit beta
T1_33004	K00234	0	aga:AgaP_AGAP010429	succinate dehydrogenase (ubiquinone) flavoprotein subunit	[EC:1.3.5.1]
T1_33021	K01110	1e-44	phu:Phum_PHUM471760	phosphatidylinositol-3,4,5-trisphosphate 3-phosphatase	[EC:3.1.3.67]
T1_33022	K03253	0	tca:661605	translation initiation factor eIF-3 subunit 9
T1_3303	K07710	2e-42	ssn:SSON_2278	two-component system, NtrC family, sensor histidine kinase AtoS	[EC:2.7.13.3]
T1_33067	K00036	0	tca:662934	glucose-6-phosphate 1-dehydrogenase	[EC:1.1.1.49]
T1_33071	K12260	3e-38	phu:Phum_PHUM488840	sulfiredoxin	[EC:1.8.98.2]
T1_331	K04755	9e-64	sdy:SDY_2721	ferredoxin, 2Fe-2S
T1_33107	K08675	0	tca:661788	Lon-like ATP-dependent protease	[EC:3.4.21.-]
T1_33111	K14009	3e-87	nvi:100116814	B-cell receptor-associated protein 31
T1_33116	K01194	0	tca:662746	alpha,alpha-trehalase	[EC:3.2.1.28]
T1_3312	K03527	1e-71	sdy:SDY_0051	4-hydroxy-3-methylbut-2-enyl diphosphate reductase	[EC:1.17.1.2]
T1_33156	K07918	1e-119	phu:Phum_PHUM086930	Ras-related protein Rab-32
T1_33159	K10524	1e-42	tca:659283	nicotinamide riboside kinase 1	[EC:2.7.1.-]
T1_33189	K00602	0	tca:656241	phosphoribosylaminoimidazolecarboxamide formyltransferase / IMP cyclohydrolase	[EC:2.1.2.3 3.5.4.10]
T1_3320	K12527	3e-51	ebd:ECBD_0859	putative selenate reductase	[EC:1.97.1.9]
T1_3322	K03235	1e-147	pif:PITG_03712	elongation factor EF-3
T1_33225	K05768	1e-170	cqu:CpipJ_CPIJ004629	gelsolin
T1_3323	K02905	5e-41	pif:PITG_10202	large subunit ribosomal protein L29e
T1_33238	K05605	1e-125	dmo:Dmoj_GI22035	3-hydroxyisobutyryl-CoA hydrolase	[EC:3.1.2.4]
T1_33240	K03842	1e-146	aag:AaeL_AAEL000451	beta-1,4-mannosyltransferase	[EC:2.4.1.142]
T1_33241	K01880	0	aga:AgaP_AGAP008604	glycyl-tRNA synthetase	[EC:6.1.1.14]
T1_33247	K14321	1e-140	dwi:Dwil_GK14321	GK14321 gene product from transcript GK14321-RA
T1_3325	K13095	4e-43	vvi:100267539	splicing factor 1
T1_33260	K00854	1e-179	nvi:100120639	xylulokinase	[EC:2.7.1.17]
T1_33281	K03671	1e-151	tca:663358	thioredoxin 1
T1_33302	K12386	1e-129	ame:411429	cystinosin
T1_33308	K09645	5e-95	aag:AaeL_AAEL006542	vitellogenic carboxypeptidase-like protein	[EC:3.4.16.-]
T1_33320	K08957	0	tca:662101	casein kinase 1, alpha	[EC:2.7.11.1]
T1_3333	K00888	6e-46	phu:Phum_PHUM607950	phosphatidylinositol 4-kinase	[EC:2.7.1.67]
T1_33336	K01187	0	dgr:Dgri_GH20813	alpha-glucosidase	[EC:3.2.1.20]
T1_33346	K12349	1e-140	nvi:100122600	neutral ceramidase	[EC:3.5.1.23]
T1_33353	K08104	3e-26	dan:Dana_GF11113		h[Eparan sulfat[E]-glucosamin[E 3-sulfotransf[Eras[E 5
T1_3339	K01251	8e-39	pif:PITG_10198	adenosylhomocysteinase	[EC:3.3.1.1]
T1_33397	K09490	0	nvi:100118379	heat shock 70kDa protein 5
T1_33434	K13345	1e-39	cqu:CpipJ_CPIJ008784	peroxin-12
T1_33459	K08956	0	dvi:Dvir_GJ12976	AFG3 family protein	[EC:3.4.24.-]
T1_33463	K00827	0	dvi:Dvir_GJ13565	alanine-glyoxylate transaminase / (R)-3-amino-2-methylpropionate-pyruvate transaminase	[EC:2.6.1.44 2.6.1.40]
T1_33474	K01050	1e-06	cfa:488143	cholinesterase	[EC:3.1.1.8]
T1_33510	K06560	6e-20	bfo:BRAFLDRAFT_80311	mannose receptor, C type
T1_33511	K03283	3e-18	dsi:Dsim_GD18791	heat shock 70kDa protein 1/8
T1_33526	K00864	0	aag:AaeL_AAEL006239	glycerol kinase	[EC:2.7.1.30]
T1_33528	K11271	1e-33	tca:656446	sister chromatid cohesion protein DCC1
T1_33535	K00232	2e-89	nvi:100115159	acyl-CoA oxidase	[EC:1.3.3.6]
T1_33552	K03251	0	tca:657510	translation initiation factor eIF-3 subunit 7
T1_33560	K00699	2e-38	tca:658932	glucuronosyltransferase	[EC:2.4.1.17]
T1_33561	K00699	8e-76	tca:658932	glucuronosyltransferase	[EC:2.4.1.17]
T1_33562	K00799	4e-47	dme:Dmel_CG17524	glutathione S-transferase	[EC:2.5.1.18]
T1_33573	K01892	1e-63	dpe:Dper_GL26979	histidyl-tRNA synthetase	[EC:6.1.1.21]
T1_33578	K07876	1e-116	isc:IscW_ISCW015757	Ras-related protein Rab-35
T1_33627	K01077	1e-158	aag:AaeL_AAEL009077	alkaline phosphatase	[EC:3.1.3.1]
T1_33638	K10688	2e-79	tca:663661	ubiquitin-conjugating enzyme E2 W	[EC:6.3.2.19]
T1_33656	K10357	2e-69	tca:663516	myosin V
T1_33659	K00030	0	tca:662903	isocitrate dehydrogenase (NAD+)	[EC:1.1.1.41]
T1_3366	K00600	3e-12	pop:POPTR_801234	glycine hydroxymethyltransferase	[EC:2.1.2.1]
T1_33661	K00615	0	aag:AaeL_AAEL004434	transketolase	[EC:2.2.1.1]
T1_33679	K01435	7e-32	dme:Dmel_CG32754	biotinidase	[EC:3.5.1.12]
T1_33688	K00164	0	cqu:CpipJ_CPIJ007338	2-oxoglutarate dehydrogenase E1 component	[EC:1.2.4.2]
T1_33695	K05657	2e-78	aga:AgaP_AGAP002717	ATP-binding cassette, subfamily B (MDR/TAP), member 10
T1_33696	K10370	6e-13	api:100167135	tropomodulin
T1_3370	K09970	3e-42	sfl:SF3305	general L-amino acid transport system permease protein
T1_3373	K00998	2e-54	sbc:SbBS512_E2951	phosphatidylserine synthase	[EC:2.7.8.8]
T1_33737	K10249	1e-137	tca:654965	elongation of very long chain fatty acids protein 4
T1_3377	K13509	3e-16	phu:Phum_PHUM291280	lysophosphatidate acyltransferase	[EC:2.3.1.51]
T1_33778	K02145	0	cqu:CpipJ_CPIJ007772	V-type H+-transporting ATPase subunit A	[EC:3.6.3.14]
T1_33794	K13566	1e-106	nvi:100114634	omega-amidase	[EC:3.5.1.3]
T1_33798	K00106	0	tca:656621	xanthine dehydrogenase/oxidase	[EC:1.17.1.4 1.17.3.2]
T1_33811	K03662	1e-52	tca:663029	V-type H+-transporting ATPase S1 subunit	[EC:3.6.3.14]
T1_33812	K07424	9e-58	ame:412209	cytochrome P450, family 3, subfamily A	[EC:1.14.14.1]
T1_33833	K07376	1e-143	aag:AaeL_AAEL013214	protein kinase, cGMP-dependent	[EC:2.7.11.12]
T1_33840	K09595	1e-170	dgr:Dgri_GH10510	minor histocompatibility antigen H13	[EC:3.4.23.-]
T1_33845	K00164	0	aag:AaeL_AAEL006721	2-oxoglutarate dehydrogenase E1 component	[EC:1.2.4.2]
T1_33859	K06237	3e-55	tad:TRIADDRAFT_60245	collagen, type IV, alpha
T1_33893	K04559	1e-111	phu:Phum_PHUM138710	huntingtin interacting protein 1
T1_33894	K04559	1e-74	aga:AgaP_AGAP004801	huntingtin interacting protein 1
T1_33902	K22516	1e-128	dwi:Dwil_GK22516	gelsolin
T1_33908	K00264	4e-87	ame:413372	glutamate synthase (NADPH/NADH)	[EC:1.4.1.13 1.4.1.14]
T1_33909	K00264	3e-12	ame:413372	glutamate synthase (NADPH/NADH)	[EC:1.4.1.13 1.4.1.14]
T1_33916	K14662	2e-30	tca:655408	protein N-terminal asparagine amidohydrolase	[EC:3.5.1.-]
T1_33921	K05673	1e-119	tca:657184	ATP-binding cassette, subfamily C (CFTR/MRP), member 4
T1_33925	K04393	1e-120	phu:Phum_PHUM424410	cell division control protein 42
T1_3393	K03548	2e-54	sdy:SDY_2682	putative permease
T1_3394	K12620	7e-38	dha:DEHA2B06402g	U6 snRNA-associated Sm-like protein LSm1
T1_33947	K00850	0	aag:AaeL_AAEL006895	6-phosphofructokinase	[EC:2.7.1.11]
T1_33948	K07376	0	tca:662523	protein kinase, cGMP-dependent	[EC:2.7.11.12]
T1_33961	K01809	1e-143	ame:551447	mannose-6-phosphate isomerase	[EC:5.3.1.8]
T1_33962	K00314	0	aag:AaeL_AAEL014936	sarcosine dehydrogenase	[EC:1.5.99.1]
T1_33967	K01229	3e-14	cqu:CpipJ_CPIJ008529	lactase-phlorizin hydrolase	[EC:3.2.1.108 3.2.1.62]
T1_3399	K13735	1e-45	ebd:ECBD_1667	adhesin/invasin
T1_33995	K01835	1e-102	dya:Dyak_GE22586	phosphoglucomutase	[EC:5.4.2.2]
T1_33997	K01278	6e-80	aag:AaeL_AAEL015386	dipeptidyl-peptidase 4	[EC:3.4.14.5]
T1_340	K00098	8e-80	ebd:ECBD_3769	L-idonate 5-dehydrogenase	[EC:1.1.1.264]
T1_34003	K11093	1e-165	tca:662320	U1 small nuclear ribonucleoprotein 70kDa
T1_34006	K06115	6e-21	phu:Phum_PHUM488290	spectrin beta
T1_34027	K01988	1e-13	phu:Phum_PHUM591580	lactosylceramide 4-alpha-galactosyltransferase	[EC:2.4.1.228]
T1_34031	K01988	2e-39	phu:Phum_PHUM591580	lactosylceramide 4-alpha-galactosyltransferase	[EC:2.4.1.228]
T1_34043	K00232	0	aag:AaeL_AAEL008841	acyl-CoA oxidase	[EC:1.3.3.6]
T1_34051	K03847	1e-164	tca:660266	alpha-1,6-mannosyltransferase	[EC:2.4.1.130]
T1_34054	K01490	0	aag:AaeL_AAEL015410	AMP deaminase	[EC:3.5.4.6]
T1_34089	K07197	1e-175	tca:663039	sterol regulatory element-binding transcription factor 1
T1_34093	K10359	0	tca:663995	myosin VII
T1_3411	K10555	4e-45	eum:ECUMN_1784	AI-2 transport system substrate-binding protein
T1_34120	K01103	0	aga:AgaP_AGAP012010	6-phosphofructo-2-kinase / fructose-2,6-bisphosphatase	[EC:2.7.1.105 3.1.3.46]
T1_34123	K12349	0	ame:409628	neutral ceramidase	[EC:3.5.1.23]
T1_34128	K06268	1e-117	tca:664163	protein phosphatase 3, regulatory subunit
T1_34134	K12373	1e-167	dmo:Dmoj_GI15081	hexosaminidase	[EC:3.2.1.52]
T1_3414	K00968	1e-101	pif:PITG_14589	choline-phosphate cytidylyltransferase	[EC:2.7.7.15]
T1_34150	K03942	0	tca:659459	NADH dehydrogenase (ubiquinone) flavoprotein 1	[EC:1.6.5.3 1.6.99.3]
T1_34169	K06559	1e-10	aml:100483541	lymphocyte antigen 75
T1_34174	K10080	0	tca:660183	lectin, mannose-binding 1
T1_34176	K00029	0	aga:AgaP_AGAP004159	malate dehydrogenase (oxaloacetate-decarboxylating)(NADP+)	[EC:1.1.1.40]
T1_34190	K14454	1e-119	tca:658043	aspartate aminotransferase, cytoplasmic	[EC:2.6.1.1]
T1_34211	K11390	3e-06	hmg:100212202	citrate lyase subunit beta-like protein	[EC:4.1.-.-]
T1_34212	K01900	0	nvi:100122377	succinyl-CoA synthetase beta subunit	[EC:6.2.1.4 6.2.1.5]
T1_3422	K06946	9e-49	ebw:BWG_2389	K06946
T1_34221	K13811	0	tca:659138	3'-phosphoadenosine 5'-phosphosulfate synthase	[EC:2.7.7.4 2.7.1.25]
T1_34260	K08268	1e-133	tca:655772	hypoxia-inducible factor 1 alpha
T1_34272	K05719	0	phu:Phum_PHUM579210	integrin beta 1
T1_34288	K07189	5e-12	phu:Phum_PHUM239050	protein phosphatase 1, regulatory (inhibitor) subunit 3
T1_3429	K02035	3e-78	sbc:SbBS512_E1530	peptide/nickel transport system substrate-binding protein
T1_34292	K11140	1e-167	dmo:Dmoj_GI24288	aminopeptidase N	[EC:3.4.11.2]
T1_34294	K13403	2e-23	cin:100186867	methylenetetrahydrofolate dehydrogenase(NAD+) / 5,10-methenyltetrahydrofolate cyclohydrolase	[EC:1.5.1.15 3.5.4.9]
T1_34301	K09523	0	aag:AaeL_AAEL000807	DnaJ homolog subfamily C member 3
T1_34302	K05676	1e-153	dpe:Dper_GL18159	ATP-binding cassette, subfamily D (ALD), member 2
T1_34306	K00288	0	dpe:Dper_GL11980	methylenetetrahydrofolate dehydrogenase (NADP+) / methenyltetrahydrofolate cyclohydrolase / formyltetrahydrofolate synthetase	[EC:1.5.1.5 3.5.4.9 6.3.4.3]
T1_34337	K03424	5e-58	tca:664272	TatD DNase family protein	[EC:3.1.21.-]
T1_3434	K01738	2e-52	pif:PITG_12727	cysteine synthase A	[EC:2.5.1.47]
T1_34344	K00207	9e-90	ame:410207	dihydropyrimidine dehydrogenase (NADP+)	[EC:1.3.1.2]
T1_34353	K19452	2e-28	dwi:Dwil_GK19452	GK19452 gene product from transcript GK19452-RA
T1_34368	K07151	0	tca:661059	dolichyl-diphosphooligosaccharide--protein glycosyltransferase	[EC:2.4.1.119]
T1_34370	K07151	1e-128	tca:661059	dolichyl-diphosphooligosaccharide--protein glycosyltransferase	[EC:2.4.1.119]
T1_3438	K03690	4e-49	sdy:SDY_3909	hypothetical protein
T1_3439	K01800	3e-39	rcu:RCOM_1299540	maleylacetoacetate isomerase	[EC:5.2.1.2]
T1_34396	K01077	1e-17	nvi:100116428	alkaline phosphatase	[EC:3.1.3.1]
T1_34397	K01077	4e-42	ame:410530	alkaline phosphatase	[EC:3.1.3.1]
T1_3440	K07140	2e-47	sbc:SbBS512_E2371	K07140
T1_34405	K09495	0	dvi:Dvir_GJ23334	T-complex protein 1 subunit gamma
T1_34427	K01681	1e-141	ame:409485	aconitate hydratase 1	[EC:4.2.1.3]
T1_34428	K01681	8e-65	cqu:CpipJ_CPIJ002118	aconitate hydratase 1	[EC:4.2.1.3]
T1_3443	K00855	2e-48	sbc:SbBS512_E3730	phosphoribulokinase	[EC:2.7.1.19]
T1_34438	K06094	0	ame:409348	lethal giant larvae
T1_34444	K05658	1e-167	tca:659847	ATP-binding cassette, subfamily B (MDR/TAP), member 1
T1_34451	K12462	1e-98	nvi:100120432	Rho GDP-dissociation inhibitor
T1_34458	K11787	0	aga:AgaP_AGAP009786	phosphoribosylamine--glycine ligase / phosphoribosylglycinamide formyltransferase / phosphoribosylformylglycinamidine cyclo-ligase	[EC:6.3.4.13 2.1.2.2 6.3.3.1]
T1_34460	K12385	0	tca:655972	Niemann-Pick C1 protein
T1_34466	K07375	0	ame:408782	tubulin beta
T1_34468	K12663	8e-99	dmo:Dmoj_GI11030	delta(3,5)-Delta(2,4)-dienoyl-CoA isomerase	[EC:5.3.3.-]
T1_3448	K02730	1e-50	rcu:RCOM_0391800	20S proteasome subunit alpha 1	[EC:3.4.25.1]
T1_34482	K14563	0	dmo:Dmoj_GI18675	rRNA 2'-O-methyltransferase fibrillarin	[EC:2.1.1.-]
T1_34483	K10356	0	aag:AaeL_AAEL011905	myosin I
T1_34507	K00698	1e-135	tca:641504	chitin synthase	[EC:2.4.1.16]
T1_34508	K00698	0	cqu:CpipJ_CPIJ016255	chitin synthase	[EC:2.4.1.16]
T1_3451	K02410	8e-59	sfx:S2078	flagellar motor switch protein FliG
T1_34524	K11262	0	tca:658362	acetyl-CoA carboxylase / biotin carboxylase	[EC:6.4.1.2 6.3.4.14]
T1_34527	K02256	0	dsi:COX1	cytochrome c oxidase subunit I	[EC:1.9.3.1]
T1_34529	K02918	2e-62	tca:659458	large subunit ribosomal protein L35e
T1_34536	K06212	3e-51	sdy:SDY_2357	formate transporter
T1_34548	K03878	1e-144	aga:ND1	NADH dehydrogenase I subunit 1	[EC:1.6.5.3]
T1_34556	K10392	3e-17	phu:Phum_PHUM352030	kinesin family member 1/13/14
T1_34558	K03283	4e-28	pif:PITG_11244	heat shock 70kDa protein 1/8
T1_34567	K13218	7e-43	vvi:100243429	polypyrimidine tract-binding protein 1
T1_34571	K01807	3e-64	vvi:100264080	ribose 5-phosphate isomerase A	[EC:5.3.1.6]
T1_34577	K13788	4e-41	sbc:SbBS512_E2673	phosphate acetyltransferase	[EC:2.3.1.8]
T1_34585	K05810	2e-58	efe:EFER_0474	conserved hypothetical protein
T1_34590	K13412	4e-40	rcu:RCOM_0942060	calcium-dependent protein kinase	[EC:2.7.11.1]
T1_3461	K25553	1e-39	dwi:Dwil_GK25553	low density lipoprotein-related protein 2
T1_34639	K07306	9e-33	sfl:SF0853	anaerobic dimethyl sulfoxide reductase subunit A	[EC:1.8.99.-]
T1_34642	K09480	5e-27	ath:AT3G11670	digalactosyldiacylglycerol synthase	[EC:2.4.1.241]
T1_34648	K11749	3e-46	sbc:SbBS512_E0169	regulator of sigma E protease	[EC:3.4.24.-]
T1_34651	K02967	6e-26	ent:Ent638_0707	small subunit ribosomal protein S2
T1_3466	K12525	1e-77	sbc:SbBS512_E4426	bifunctional aspartokinase / homoserine dehydrogenase 2	[EC:2.7.2.4 1.1.1.3]
T1_34677	K02856	5e-46	sfl:SF3984	L-rhamnose-H+ transport protein
T1_34691	K06901	3e-43	sdy:SDY_4503	putative MFS transporter, AGZA family, xanthine/uracil permease
T1_34696	K03797	1e-44	ecm:EcSMS35_1357	carboxyl-terminal processing protease	[EC:3.4.21.102]
T1_347	K10887	1e-08	tca:657673	DNA cross-link repair 1C protein	[EC:3.1.-.-]
T1_34707	K06068	6e-14	phu:Phum_PHUM513980	novel protein kinase C	[EC:2.7.11.13]
T1_3471	K02316	2e-37	sdy:SDY_3250	DNA primase	[EC:2.7.7.-]
T1_34714	K02669	3e-47	ebd:ECBD_0790	twitching motility protein PilT
T1_34716	K00128	0	dha:DEHA2G03740g	aldehyde dehydrogenase (NAD+)	[EC:1.2.1.3]
T1_34719	K02790	2e-39	ssn:SSON_1537	PTS system, maltose and glucose-specific IIC component
T1_34723	K02838	9e-41	vvi:100263214	ribosome recycling factor
T1_34737	K13953	0	dha:DEHA2F03938g	alcohol dehydrogenase, propanol-preferring	[EC:1.1.1.1]
T1_3474	K13115	9e-41	pop:POPTR_658951	coiled-coil domain-containing protein 130
T1_3476	K01810	8e-64	sdy:SDY_4226	glucose-6-phosphate isomerase	[EC:5.3.1.9]
T1_34770	K01762	8e-44	rcu:RCOM_1688460	1-aminocyclopropane-1-carboxylate synthase	[EC:4.4.1.14]
T1_34779	K01115	2e-36	nvi:100123116	phospholipase D	[EC:3.1.4.4]
T1_3478	K02574	1e-39	sdy:SDY_0874	ferredoxin-type protein NapH
T1_34782	K06255	2e-07	mmu:15530	heparan sulfate proteoglycan 2 (perlecan)
T1_3479	K01089	3e-59	sdy:SDY_2219	imidazoleglycerol-phosphate dehydratase / histidinol-phosphatase	[EC:4.2.1.19 3.1.3.15]
T1_3490	K01897	5e-09	tra:Trad_0669	long-chain acyl-CoA synthetase	[EC:6.2.1.3]
T1_3492	K06689	5e-28	rcu:RCOM_0149570	ubiquitin-conjugating enzyme E2 D/E	[EC:6.3.2.19]
T1_3535	K01153	1e-119	eci:UTI89_C5053	type I restriction enzyme, R subunit	[EC:3.1.21.3]
T1_3562	K02519	3e-66	pop:POPTR_232591	translation initiation factor IF-2
T1_3593	K23343	2e-07	dwi:Dwil_GK23343	GK23343 gene product from transcript GK23343-RA
T1_361	K02901	8e-97	pif:PITG_03239	large subunit ribosomal protein L27e
T1_3611	K10357	3e-50	pif:PITG_07985	myosin V
T1_3623	K01520	6e-62	pif:PITG_17289	dUTP pyrophosphatase	[EC:3.6.1.23]
T1_3643	K01662	1e-113	vvi:100249323	1-deoxy-D-xylulose-5-phosphate synthase	[EC:2.2.1.7]
T1_366	K12118	1e-61	pop:POPTR_830225	cryptochrome 1
T1_3670	K01580	6e-26	pop:POPTR_569405	glutamate decarboxylase	[EC:4.1.1.15]
T1_3695	K00942	1e-15	phu:Phum_PHUM287330	guanylate kinase	[EC:2.7.4.8]
T1_3697	K13539	9e-35	tca:658794	leishmanolysin-like peptidase	[EC:3.4.24.-]
T1_3703	K05591	2e-75	ebd:ECBD_2273	ATP-independent RNA helicase DbpA	[EC:3.6.4.13]
T1_3707	K00280	2e-36	aga:AgaP_AGAP004118	lysyl oxidase-like protein 2/3/4	[EC:1.4.3.-]
T1_3710	K14503	3e-40	rcu:RCOM_1593760	brassinosteroid resistant 1/2
T1_3716	K00688	3e-57	pop:POPTR_712800	starch phosphorylase	[EC:2.4.1.1]
T1_3725	K08485	1e-24	enc:ECL_04588	phosphocarrier protein NPr
T1_3737	K02429	1e-40	ssn:SSON_2958	MFS transporter, FHS family, L-fucose permease
T1_3745	K11099	5e-30	vvi:100247783	small nuclear ribonucleoprotein G
T1_3827	K02876	2e-77	vvi:100268043	large subunit ribosomal protein L15
T1_3866	K03627	1e-49	pop:POPTR_746459	putative transcription factor
T1_3886	K00665	6e-38	phu:Phum_PHUM448390	fatty acid synthase, animal type	[EC:2.3.1.85]
T1_3895	K09497	1e-62	rcu:RCOM_1083030	T-complex protein 1 subunit epsilon
T1_3908	K00790	7e-61	sbc:SbBS512_E3581	UDP-N-acetylglucosamine 1-carboxyvinyltransferase	[EC:2.5.1.7]
T1_3945	K02265	2e-36	cqu:CpipJ_CPIJ004829	cytochrome c oxidase subunit Vb	[EC:1.9.3.1]
T1_3963	K02866	1e-155	pop:POPTR_836143	large subunit ribosomal protein L10e
T1_3966	K00540	1e-79	ath:AT3G22370		[EC:1.-.-.-]
T1_3967	K03841	1e-21	pop:POPTR_825309	fructose-1,6-bisphosphatase I	[EC:3.1.3.11]
T1_3989	K05807	6e-56	sbc:SbBS512_E2976	putative lipoprotein
T1_4000	K02690	1e-124	ath:ArthCp021	photosystem I P700 chlorophyll a apoprotein A2
T1_4002	K00832	6e-47	ecf:ECH74115_5556	aromatic-amino-acid transaminase	[EC:2.6.1.57]
T1_4008	K01858	1e-18	tca:655540	myo-inositol-1-phosphate synthase	[EC:5.5.1.4]
T1_4018	K08991	1e-10	ame:725951	crossover junction endonuclease MUS81	[EC:3.1.22.-]
T1_4033	K01962	6e-75	rcu:RCOM_1614630	acetyl-CoA carboxylase carboxyl transferase subunit alpha	[EC:6.4.1.2]
T1_4034	K02155	7e-17	pop:POPTR_557166	V-type H+-transporting ATPase 16kDa proteolipid subunit	[EC:3.6.3.14]
T1_4054	K00264	5e-22	pop:POPTR_824538	glutamate synthase (NADPH/NADH)	[EC:1.4.1.13 1.4.1.14]
T1_4057	K06068	1e-09	aag:AaeL_AAEL000810	novel protein kinase C	[EC:2.7.11.13]
T1_4067	K02905	7e-35	vvi:100251756	large subunit ribosomal protein L29e
T1_408	K02903	2e-88	pif:PITG_03916	large subunit ribosomal protein L28e
T1_4086	K02984	1e-55	rcu:RCOM_1427870	small subunit ribosomal protein S3Ae
T1_4098	K02042	7e-66	ebd:ECBD_3927	phosphonate transport system permease protein
T1_4106	K01736	2e-65	rcu:RCOM_0228160	chorismate synthase	[EC:4.2.3.5]
T1_4133	K03628	2e-88	dze:Dd1591_0157	transcription termination factor Rho
T1_4140	K00549	8e-37	vvi:100242762	5-methyltetrahydropteroyltriglutamate--homocysteine methyltransferase	[EC:2.1.1.14]
T1_4149	K02987	0	pif:PITG_13500	small subunit ribosomal protein S4e
T1_4199	K02993	2e-38	pif:PITG_14850	small subunit ribosomal protein S7e
T1_420	K03231	1e-67	pgu:PGUG_04869	elongation factor EF-1 alpha subunit	[EC:3.6.5.3]
T1_422	K02989	1e-120	pif:PITG_09345	small subunit ribosomal protein S5e
T1_4234	K02925	0	pif:PITG_18052	large subunit ribosomal protein L3e
T1_4250	K03931	5e-81	sfl:SF3120	putative isomerase
T1_4261	K01915	3e-31	vvi:100246404	glutamine synthetase	[EC:6.3.1.2]
T1_4282	K03517	2e-92	pif:PITG_06783	quinolinate synthase	[EC:2.5.1.72]
T1_4286	K07782	3e-91	ebd:ECBD_1726	LuxR family transcriptional regulator
T1_4310	K01164	5e-17	dmo:Dmoj_GI14948	ribonuclease P/MRP protein subunit POP1	[EC:3.1.26.5]
T1_4319	K00928	2e-86	sbc:SbBS512_E4529	aspartate kinase	[EC:2.7.2.4]
T1_4366	K03182	1e-50	sdy:SDY_3902	3-octaprenyl-4-hydroxybenzoate carboxy-lyase UbiD	[EC:4.1.1.-]
T1_4375	K01873	2e-45	aag:AaeL_AAEL014099	valyl-tRNA synthetase	[EC:6.1.1.9]
T1_441	K01626	4e-49	cro:ROD_07421	3-deoxy-7-phosphoheptulonate synthase	[EC:2.5.1.54]
T1_4410	K10425	3e-07	dwi:Dwil_GK10425	GK10425 gene product from transcript GK10425-RA
T1_4422	K05539	5e-83	etw:ECSP_5145	tRNA-dihydrouridine synthase A	[EC:1.-.-.-]
T1_4425	K02068	6e-70	sbc:SbBS512_E0425	putative ABC transport system ATP-binding protein
T1_4436	K02875	3e-71	rcu:RCOM_0259210	large subunit ribosomal protein L14e
T1_4440	K02985	3e-70	vvi:100266287	small subunit ribosomal protein S3e
T1_446	K13116	4e-18	dme:Dmel_CG14637	ATP-dependent RNA helicase DDX41	[EC:3.6.4.13]
T1_4470	K12862	1e-131	pop:POPTR_725686	pleiotropic regulator 1
T1_4486	K13023	2e-17	dwi:Dwil_GK13023	evolutionarily conserved signaling intermediate in Toll pathways
T1_4488	K05294	9e-55	phu:Phum_PHUM208990	glycosylphosphatidylinositol deacylase	[EC:3.-.-.-]
T1_4519	K03577	2e-67	ecp:ECP_0525	TetR/AcrR family transcriptional regulator, acrAB operon repressor
T1_4521	K03927	1e-09	bur:Bcep18194_B0954	carboxylesterase type B	[EC:3.1.1.1]
T1_4522	K05572	4e-79	vvi:4025044	NADH dehydrogenase I subunit 1	[EC:1.6.5.3]
T1_453	K07674	6e-40	sdy:SDY_2653	two-component system, NarL family, nitrate/nitrite sensor histidine kinase NarQ	[EC:2.7.13.3]
T1_4575	K08017	1e-11	hmg:100197999	advillin
T1_460	K07007	2e-54	sfv:SFV_3504	K07007
T1_4602	K00615	2e-71	sdy:SDY_3141	transketolase	[EC:2.2.1.1]
T1_4607	K00665	2e-70	tca:658024	fatty acid synthase, animal type	[EC:2.3.1.85]
T1_4626	K02978	1e-54	pif:PITG_16008	small subunit ribosomal protein S27e
T1_4633	K03314	8e-64	sdy:SDY_1223	Na+:H+ antiporter, NhaB family
T1_4647	K10256	2e-93	pop:POPTR_639715	omega-6 fatty acid desaturase (delta-12 desaturase)	[EC:1.14.19.-]
T1_4651	K04564	3e-92	sdy:SDY_1882	superoxide dismutase, Fe-Mn family	[EC:1.15.1.1]
T1_468	K02955	9e-53	pif:PITG_19999	small subunit ribosomal protein S14e
T1_4700	K00108	1e-14	ajs:Ajs_0249	choline dehydrogenase	[EC:1.1.99.1]
T1_4705	K03937	1e-77	aag:AaeL_AAEL013744	NADH dehydrogenase (ubiquinone) Fe-S protein 4	[EC:1.6.5.3 1.6.99.3]
T1_4717	K12205	4e-16	dwi:Dwil_GK12205	GK12205 gene product from transcript GK12205-RA
T1_4731	K02137	9e-89	tca:657168	F-type H+-transporting ATPase oligomycin sensitivity conferral protein	[EC:3.6.3.14]
T1_4753	K03836	1e-71	sbo:SBO_3666	low affinity tryptophan permease
T1_4755	K00849	1e-44	sbc:SbBS512_E0678	galactokinase	[EC:2.7.1.6]
T1_4759	K00232	9e-68	nvi:100119298	acyl-CoA oxidase	[EC:1.3.3.6]
T1_4778	K06185	3e-17	pop:POPTR_650512	ATP-binding cassette, sub-family F, member 2
T1_4781	K00764	2e-64	cro:ROD_27231	amidophosphoribosyltransferase	[EC:2.4.2.14]
T1_4817	K00427	2e-35	eci:UTI89_C4144	L-lactate permease
T1_4818	K02703	0	pop:Poptr_cp001	photosystem II P680 reaction center D1 protein
T1_482	K12832	7e-59	vvi:100247773	splicing factor 3B subunit 5
T1_4826	K09286	2e-70	rcu:RCOM_1034530	EREBP-like factor
T1_485	K11250	7e-47	sdy:SDY_1698	leucine efflux protein
T1_4857	K02730	6e-54	vvi:100261826	20S proteasome subunit alpha 1	[EC:3.4.25.1]
T1_4908	K01681	2e-77	pop:POPTR_585679	aconitate hydratase 1	[EC:4.2.1.3]
T1_4932	K03100	1e-72	sdy:SDY_2809	signal peptidase I	[EC:3.4.21.89]
T1_4941	K08903	3e-35	vvi:100260011	photosystem II 13kDa protein
T1_4947	K00764	4e-70	sbc:SbBS512_E2690	amidophosphoribosyltransferase	[EC:2.4.2.14]
T1_4949	K00700	5e-57	sdy:SDY_3578	1,4-alpha-glucan branching enzyme	[EC:2.4.1.18]
T1_4957	K12875	7e-09	vvi:100252593	apoptotic chromatin condensation inducer in the nucleus
T1_4962	K02924	3e-31	pif:PITG_13676	large subunit ribosomal protein L39e
T1_4980	K07300	1e-39	sdy:SDY_1266	Ca2+:H+ antiporter
T1_4982	K10630	5e-32	dre:569903	RanBP-type and C3HC4-type zinc finger-containing protein 1
T1_4985	K02993	7e-76	pif:PITG_14850	small subunit ribosomal protein S7e
T1_4986	K06858	5e-28	sfv:SFV_0143	vitamin B12 transport system substrate-binding protein
T1_4990	K02947	2e-46	rcu:RCOM_1582170	small subunit ribosomal protein S10e
T1_4996	K01825	3e-63	sbc:SbBS512_E4316	3-hydroxyacyl-CoA dehydrogenase / enoyl-CoA hydratase / 3-hydroxybutyryl-CoA epimerase / enoyl-CoA isomerase	[EC:1.1.1.35 4.2.1.17 5.1.2.3 5.3.3.8]
T1_4997	K01119	3e-47	sbc:SbBS512_E4754	2',3'-cyclic-nucleotide 2'-phosphodiesterase	[EC:3.1.4.16]
T1_5007	K00946	5e-62	sdy:SDY_0317	thiamine-monophosphate kinase	[EC:2.7.4.16]
T1_5015	K10597	2e-46	ath:AT5G15400	ubiquitin conjugation factor E4 B	[EC:6.3.2.19]
T1_5019	K03655	7e-49	ebd:ECBD_0073	ATP-dependent DNA helicase RecG	[EC:3.6.4.12]
T1_5032	K09969	3e-71	sdy:SDY_3445	general L-amino acid transport system substrate-binding protein
T1_5039	K02886	4e-59	vvi:4025024	large subunit ribosomal protein L2
T1_5048	K10581	2e-44	vvi:100258896	ubiquitin-conjugating enzyme E2 O	[EC:6.3.2.19]
T1_5063	K00764	6e-45	vvi:100250446	amidophosphoribosyltransferase	[EC:2.4.2.14]
T1_5068	K03582	7e-80	ecm:EcSMS35_2967	exodeoxyribonuclease V beta subunit	[EC:3.1.11.5]
T1_5071	K06148	4e-65	sdy:SDY_0386	ATP-binding cassette, subfamily C, bacterial
T1_5076	K02495	6e-67	sbc:SbBS512_E4342	oxygen-independent coproporphyrinogen III oxidase	[EC:1.3.99.22]
T1_5100	K08582	7e-33	nvi:100123237	calpain-15	[EC:3.4.22.-]
T1_5120	K12943	5e-47	ebd:ECBD_0872	lipoprotein YgeR
T1_5155	K03644	4e-42	pif:PITG_14852	lipoic acid synthetase	[EC:2.8.1.8]
T1_5163	K03451	9e-38	ssn:SSON_1360	betaine/carnitine transporter, BCCT family
T1_5171	K02478	3e-48	sfv:SFV_2182	two-component system, LytT family, sensor kinase	[EC:2.7.13.3]
T1_5180	K03449	2e-42	ecl:EcolC_3284	MFS transporter, CP family, cyanate transporter
T1_5196	K13076	7e-46	vvi:100265385	delta8-fatty-acid desaturase	[EC:1.14.19.4]
T1_5216	K02991	5e-46	dha:DEHA2B02904g	small subunit ribosomal protein S6e
T1_5222	K03685	8e-34	aga:AgaP_AGAP008087	ribonuclease III	[EC:3.1.26.3]
T1_5229	K10847	9e-25	phu:Phum_PHUM505840	DNA-repair protein complementing XP-A cells
T1_5237	K03252	4e-26	rcu:RCOM_0036850	translation initiation factor eIF-3 subunit 8
T1_5238	K07136	1e-52	ecv:APECO1_919	K07136
T1_524	K03942	3e-79	rcu:RCOM_1080980	NADH dehydrogenase (ubiquinone) flavoprotein 1	[EC:1.6.5.3 1.6.99.3]
T1_5243	K00630	4e-09	pop:POPTR_739948	glycerol-3-phosphate O-acyltransferase	[EC:2.3.1.15]
T1_5258	K00633	6e-54	sbo:SBO_3902	galactoside O-acetyltransferase	[EC:2.3.1.18]
T1_5268	K00967	2e-56	vvi:100251543	ethanolamine-phosphate cytidylyltransferase	[EC:2.7.7.14]
T1_5289	K01652	1e-47	sfx:S3917	acetolactate synthase I/II/III large subunit	[EC:2.2.1.6]
T1_5297	K13126	1e-76	rcu:RCOM_0812530	polyadenylate-binding protein
T1_5313	K01223	2e-82	sfx:S4038	6-phospho-beta-glucosidase	[EC:3.2.1.86]
T1_5325	K11322	7e-13	dan:Dana_GF12558	enhancer of polycomb-like protein
T1_535	K03829	3e-87	ebd:ECBD_1710	putative acetyltransferase	[EC:2.3.1.-]
T1_5351	K00033	3e-50	dha:DEHA2D06160g	6-phosphogluconate dehydrogenase	[EC:1.1.1.44]
T1_5358	K00284	1e-85	rcu:RCOM_0502090	glutamate synthase (ferredoxin)	[EC:1.4.7.1]
T1_5365	K00127	5e-59	sdy:SDY_3851	formate dehydrogenase, gamma subunit	[EC:1.2.1.2]
T1_5387	K08471	9e-21	aag:AaeL_AAEL012254	gustatory receptor
T1_540	K14348	1e-47	sbc:SbBS512_E4030	GntR family transcriptional regulator, L-lactate dehydrogenase operon regulator
T1_5400	K14314	1e-31	vvi:100257580	nuclear pore complex protein Nup210
T1_5409	K01756	1e-38	sdy:SDY_2021	adenylosuccinate lyase	[EC:4.3.2.2]
T1_5414	K03495	2e-28	sdy:SDY_4007	glucose inhibited division protein A
T1_5418	K07374	2e-26	pif:PITG_07999	tubulin alpha
T1_5423	K11203	2e-51	sbo:SBO_3968	PTS system, fructose-specific IIC-like component
T1_5429	K14709	3e-55	rcu:RCOM_0734880	solute carrier family 39 (zinc transporter), member 1/2/3
T1_5460	K13172	5e-14	rcu:RCOM_0798440	serine/arginine repetitive matrix protein 2
T1_5464	K01915	3e-20	vvi:100266191	glutamine synthetase	[EC:6.3.1.2]
T1_5471	K01551	3e-20	pop:POPTR_1084262	arsenite-transporting ATPase	[EC:3.6.3.16]
T1_5475	K02904	5e-52	pop:POPTR_718770	large subunit ribosomal protein L29
T1_5481	K00850	1e-105	sfx:S3753	6-phosphofructokinase	[EC:2.7.1.11]
T1_5482	K00850	3e-59	sfx:S3753	6-phosphofructokinase	[EC:2.7.1.11]
T1_5541	K10804	1e-28	dwi:Dwil_GK10804	GK10804 gene product from transcript GK10804-RA
T1_5552	K07214	1e-116	ebw:BWG_3410	enterochelin esterase and related enzymes
T1_5560	K14005	1e-26	vvi:100263684	protein transport protein SEC31
T1_5562	K13356	3e-24	cfa:477658	fatty acyl-CoA reductase	[EC:1.2.1.-]
T1_5563	K03098	9e-60	ecl:EcolC_3861	outer membrane lipoprotein Blc
T1_5573	K02889	1e-105	pif:PITG_00941	large subunit ribosomal protein L21e
T1_5582	K01303	4e-27	vvi:100242540	acylaminoacyl-peptidase	[EC:3.4.19.1]
T1_5589	K02982	4e-59	esc:Entcl_0400	small subunit ribosomal protein S3
T1_559	K13783	1e-17	aga:AgaP_AGAP006413	MFS transporter, OPA family, solute carrier family 37 (glycerol-3-phosphate transporter), member 1/2
T1_56	K07295	3e-15	phu:Phum_PHUM596250	nuclear receptor subfamily 2 group A
T1_5620	K12619	3e-22	osa:4349826	5'-3' exoribonuclease 2	[EC:3.1.13.-]
T1_5634	K01448	7e-75	ecg:E2348C_4492	N-acetylmuramoyl-L-alanine amidase	[EC:3.5.1.28]
T1_5646	K06143	4e-62	sbo:SBO_4463	inner membrane protein
T1_5666	K13412	3e-15	rcu:RCOM_0685930	calcium-dependent protein kinase	[EC:2.7.11.1]
T1_5668	K02263	1e-41	pif:PITG_19063	cytochrome c oxidase subunit IV	[EC:1.9.3.1]
T1_5670	K07797	1e-57	sdy:SDY_2563	multidrug resistance protein K
T1_5673	K02773	1e-57	sbo:SBO_0915	PTS system, galactitol-specific IIA component	[EC:2.7.1.69]
T1_5707	K09015	7e-65	ebw:BWG_1495	Fe-S cluster assembly protein SufD
T1_572	K02915	1e-57	pif:PITG_15407	large subunit ribosomal protein L34e
T1_5721	K01895	1e-117	pif:PITG_00720	acetyl-CoA synthetase	[EC:6.2.1.1]
T1_5725	K02865	8e-37	pif:PITG_22135	large subunit ribosomal protein L10Ae
T1_5729	K02937	7e-80	dha:DEHA2D02266g	large subunit ribosomal protein L7e
T1_5732	K02966	2e-66	vvi:100255295	small subunit ribosomal protein S19e
T1_5747	K13680	9e-39	ath:AT5G22740	beta-mannan synthase	[EC:2.4.1.32]
T1_5758	K14415	5e-76	efe:EFER_3389	protein RtcB
T1_5766	K04361	2e-14	phu:Phum_PHUM581050	epidermal growth factor receptor	[EC:2.7.10.1]
T1_5772	K00605	2e-41	pif:PITG_15321	aminomethyltransferase	[EC:2.1.2.10]
T1_5782	K03808	3e-64	ecm:EcSMS35_1354	paraquat-inducible protein A
T1_579	K00844	4e-38	vvi:100242358	hexokinase	[EC:2.7.1.1]
T1_5808	K08956	8e-41	zma:100278654	AFG3 family protein	[EC:3.4.24.-]
T1_5814	K03595	5e-85	sfx:S2801	GTP-binding protein Era
T1_5819	K00939	8e-43	pop:POPTR_912756	adenylate kinase	[EC:2.7.4.3]
T1_5827	K01792	8e-26	rcu:RCOM_1064680	glucose-6-phosphate 1-epimerase	[EC:5.1.3.15]
T1_5834	K00123	9e-78	ebd:ECBD_3953	formate dehydrogenase, alpha subunit	[EC:1.2.1.2]
T1_5835	K02291	1e-15	pop:POPTR_859793	phytoene synthase	[EC:2.5.1.32]
T1_5850	K10807	1e-122	pif:PITG_05998	ribonucleoside-diphosphate reductase subunit M1	[EC:1.17.4.1]
T1_5877	K05727	5e-65	nvi:100118634	dedicator of cytokinesis 3/4/5
T1_588	K02492	3e-66	vvi:100259052	glutamyl-tRNA reductase	[EC:1.2.1.70]
T1_5882	K03435	7e-92	sbc:SbBS512_E0073	LacI family transcriptional regulator, fructose operon transcriptional repressor
T1_5883	K09533	4e-50	tca:662015	DnaJ homolog subfamily C member 13
T1_5892	K14441	1e-36	sbc:SbBS512_E2510	ribosomal protein S12 methylthiotransferase	[EC:2.-.-.-]
T1_590	K02017	1e-44	sdy:SDY_0712	molybdate transport system ATP-binding protein	[EC:3.6.3.29]
T1_5906	K00226	1e-44	sdy:SDY_0918	dihydroorotate oxidase	[EC:1.3.3.1]
T1_591	K04079	1e-59	sdy:SDY_0446	molecular chaperone HtpG
T1_5917	K02997	1e-52	rcu:RCOM_1514770	small subunit ribosomal protein S9e
T1_5923	K04648	1e-23	dsi:Dsim_GD14462	dynactin 1
T1_5925	K09540	8e-61	pop:POPTR_759212	translocation protein SEC63
T1_5934	K07953	5e-73	rcu:RCOM_1347400	GTP-binding protein SAR1	[EC:3.6.5.-]
T1_5937	K07566	2e-69	ecx:EcHS_A3476	putative translation factor
T1_5953	K13199	1e-31	rcu:RCOM_0192250	plasminogen activator inhibitor 1 RNA-binding protein
T1_5955	K13126	5e-73	pif:PITG_01248	polyadenylate-binding protein
T1_5957	K12373	8e-12	tca:656027	hexosaminidase	[EC:3.2.1.52]
T1_5961	K04346	7e-51	aag:AaeL_AAEL008630	guanine nucleotide binding protein (G protein), alpha 12
T1_5963	K12580	1e-19	rcu:RCOM_1121820	CCR4-NOT transcription complex subunit 3
T1_5965	K14588	6e-92	sdy:SDY_0030	blue copper oxidase
T1_5974	K09497	6e-45	pop:POPTR_565108	T-complex protein 1 subunit epsilon
T1_5980	K12874	4e-37	rcu:RCOM_1453220	intron-binding protein aquarius
T1_6014	K02971	1e-50	pif:PITG_09442	small subunit ribosomal protein S21e
T1_6024	K06219	4e-53	sdy:SDY_2337	S-adenosylmethionine-dependent methyltransferase
T1_6026	K07567	7e-44	sbc:SbBS512_E3244	TdcF protein
T1_6036	K03778	2e-38	sdy:SDY_1464	D-lactate dehydrogenase	[EC:1.1.1.28]
T1_6040	K01753	2e-68	ebd:ECBD_1306	D-serine dehydratase	[EC:4.3.1.18]
T1_6047	K00821	7e-50	ssn:SSON_3490	acetylornithine/N-succinyldiaminopimelate aminotransferase	[EC:2.6.1.11 2.6.1.17]
T1_6061	K02993	5e-63	dha:DEHA2A09306g	small subunit ribosomal protein S7e
T1_6066	K02133	3e-64	pif:PITG_06595	F-type H+-transporting ATPase subunit beta	[EC:3.6.3.14]
T1_6074	K01464	3e-81	sbo:SBO_3111	dihydropyrimidinase	[EC:3.5.2.2]
T1_608	K03627	6e-99	pif:PITG_15654	putative transcription factor
T1_6083	K15001	1e-11	dwi:Dwil_GK15001	GK15001 gene product from transcript GK15001-RA
T1_6084	K03824	1e-43	sdy:SDY_3335	putative acetyltransferase	[EC:2.3.1.-]
T1_6086	K00975	2e-16	pop:POPTR_573143	glucose-1-phosphate adenylyltransferase	[EC:2.7.7.27]
T1_6096	K14297	5e-41	vvi:100249633	nuclear pore complex protein Nup98-Nup96
T1_6100	K14613	1e-30	cqu:CpipJ_CPIJ004085	MFS transporter, PCFT/HCP family, solute carrier family 46 (folate transporter), member 1/3
T1_6114	K02548	1e-40	sbc:SbBS512_E4412	1,4-dihydroxy-2-naphthoate octaprenyltransferase	[EC:2.5.1.74]
T1_6119	K03119	1e-56	ect:ECIAI39_0313	taurine dioxygenase	[EC:1.14.11.17]
T1_6123	K12856	1e-49	rcu:RCOM_0900710	pre-mRNA-processing factor 8
T1_6124	K03772	1e-35	sbc:SbBS512_E3721	FKBP-type peptidyl-prolyl cis-trans isomerase FkpA	[EC:5.2.1.8]
T1_6139	K01103	9e-29	vvi:100244966	6-phosphofructo-2-kinase / fructose-2,6-bisphosphatase	[EC:2.7.1.105 3.1.3.46]
T1_614	K02914	9e-25	pam:PANA_0091	large subunit ribosomal protein L34
T1_6151	K01689	3e-52	rcu:RCOM_1618820	enolase	[EC:4.2.1.11]
T1_6188	K02915	5e-21	pif:PITG_15407	large subunit ribosomal protein L34e
T1_6197	K05875	1e-56	sbc:SbBS512_E2179	methyl-accepting chemotaxis protein II, aspartate sensor receptor
T1_620	K08776	1e-44	vvi:100264544	puromycin-sensitive aminopeptidase	[EC:3.4.11.-]
T1_6200	K07347	1e-67	ecm:EcSMS35_4844	outer membrane usher protein
T1_6201	K00164	2e-50	sbc:SbBS512_E0645	2-oxoglutarate dehydrogenase E1 component	[EC:1.2.4.2]
T1_6202	K01708	3e-45	sfx:S3380	galactarate dehydratase	[EC:4.2.1.42]
T1_6214	K11000	3e-33	rcu:RCOM_1507480	callose synthase	[EC:2.4.1.-]
T1_6218	K08242	4e-47	pop:POPTR_559888	24-methylenesterol C-methyltransferase	[EC:2.1.1.143]
T1_6224	K10086	2e-38	dya:Dyak_GE18623	ER degradation enhancer, mannosidase alpha-like 3
T1_625	K09906	2e-53	sdy:SDY_2525	hypothetical protein
T1_6282	K03235	7e-75	pif:PITG_03712	elongation factor EF-3
T1_6290	K04762	1e-34	sdy:SDY_3678	ribosome-associated heat shock protein Hsp15
T1_6293	K07141	1e-55	ecl:EcolC_0831	K07141
T1_6317	K01414	7e-53	rcu:RCOM_0230710	oligopeptidase A	[EC:3.4.24.70]
T1_6331	K09228	2e-09	dre:553302	KRAB domain-containing zinc finger protein
T1_6351	K09973	2e-10	sdy:SDY_0436	hypothetical protein
T1_6353	K11253	8e-66	zma:100192589	histone H3
T1_6355	K06240	2e-27	aag:AaeL_AAEL008773	laminin, alpha 3/5
T1_6365	K02014	5e-47	sdy:SDY_0794	iron complex outermembrane recepter protein
T1_6371	K05995	4e-43	sbc:SbBS512_E4515	dipeptidase E	[EC:3.4.13.21]
T1_6378	K08351	1e-102	ecy:ECSE_3824	biotin sulfoxide reductase	[EC:1.-.-.-]
T1_6379	K05658	1e-16	aga:AgaP_AGAP005639	ATP-binding cassette, subfamily B (MDR/TAP), member 1
T1_6381	K07098	3e-93	ecl:EcolC_3495	K07098
T1_6405	K11175	2e-41	sbc:SbBS512_E2874	phosphoribosylglycinamide formyltransferase 1	[EC:2.1.2.2]
T1_6408	K02337	5e-39	sfv:SFV_0167	DNA polymerase III subunit alpha	[EC:2.7.7.7]
T1_6409	K02337	5e-47	sdy:SDY_0200	DNA polymerase III subunit alpha	[EC:2.7.7.7]
T1_641	K07180	3e-93	ebr:ECB_01752	serine protein kinase
T1_6411	K02364	3e-50	ecv:APECO1_1463	enterobactin synthetase component F	[EC:2.7.7.-]
T1_6414	K01595	5e-47	rcu:RCOM_0551460	phosphoenolpyruvate carboxylase	[EC:4.1.1.31]
T1_6415	K11253	3e-51	ppp:PHYPADRAFT_157798	histone H3
T1_6418	K04079	2e-85	pif:PITG_06415	molecular chaperone HtpG
T1_6464	K00434	9e-32	vvi:100254009	L-ascorbate peroxidase	[EC:1.11.1.11]
T1_6472	K01079	4e-52	sbc:SbBS512_E4935	phosphoserine phosphatase	[EC:3.1.3.3]
T1_6482	K02541	3e-09	bta:281302	minichromosome maintenance protein 3
T1_6491	K01539	4e-13	tca:663833	sodium/potassium-transporting ATPase subunit alpha	[EC:3.6.3.9]
T1_6505	K05691	6e-13	cqu:CpipJ_CPIJ005773	catenin (cadherin-associated protein), alpha
T1_6535	K12060	6e-71	ecz:pECS88_0080	conjugal transfer pilus assembly protein TraU
T1_6545	K03076	1e-46	xne:XNC1_0338	preprotein translocase subunit SecY
T1_6546	K07264	6e-47	sdy:SDY_2453	4-amino-4-deoxy-L-arabinose transferase	[EC:2.-.-.-]
T1_6549	K01643	2e-63	sbo:SBO_0480	citrate lyase subunit alpha / citrate CoA-transferase	[EC:4.1.3.6 2.8.3.10]
T1_6560	K14544	8e-11	ame:551689	U3 small nucleolar RNA-associated protein 22
T1_6577	K07214	3e-78	ebr:ECB_00551	enterochelin esterase and related enzymes
T1_6583	K07374	1e-48	pcb:PC301553.00.0	tubulin alpha
T1_6589	K13283	9e-48	sdy:SDY_3832	ferrous-iron efflux pump FieF
T1_6593	K03549	8e-61	vvi:100232992	KUP system potassium uptake protein
T1_6601	K05837	3e-38	sdy:SDY_0556	rod shape determining protein RodA
T1_6608	K08150	7e-57	rcu:RCOM_0573930	MFS transporter, SP family, solute carrier family 2 (myo-inositol transporter), member 13
T1_663	K02974	2e-92	pif:PITG_06771	small subunit ribosomal protein S24e
T1_6663	K01637	1e-50	sdy:SDY_4328	isocitrate lyase	[EC:4.1.3.1]
T1_6680	K14497	6e-42	pop:POPTR_645770	protein phosphatase 2C	[EC:3.1.3.16]
T1_6697	K00927	2e-46	sdy:SDY_3156	phosphoglycerate kinase	[EC:2.7.2.3]
T1_6698	K01834	1e-42	vvi:100245007	phosphoglycerate mutase	[EC:5.4.2.1]
T1_6699	K02140	4e-44	vvi:100247007	F-type H+-transporting ATPase subunit g	[EC:3.6.3.14]
T1_6709	K00146	6e-47	ecl:EcolC_2270	phenylacetaldehyde dehydrogenase	[EC:1.2.1.39]
T1_6726	K01246	1e-31	efe:EFER_3546	DNA-3-methyladenine glycosylase I	[EC:3.2.2.20]
T1_6727	K06207	7e-71	ssn:SSON_4043	GTP-binding protein
T1_6732	K12065	1e-46	ecz:pECS88_0070	conjugal transfer pilus assembly protein TraB
T1_6741	K00029	4e-71	rcu:RCOM_1489870	malate dehydrogenase (oxaloacetate-decarboxylating)(NADP+)	[EC:1.1.1.40]
T1_6760	K08304	9e-48	ecm:EcSMS35_2954	membrane-bound lytic murein transglycosylase A	[EC:3.2.1.-]
T1_6761	K03088	2e-69	ssn:SSON_4465	RNA polymerase sigma-70 factor, ECF subfamily
T1_6762	K14491	5e-63	pop:POPTR_725513	two-component response regulator ARR-B family
T1_6768	K04500	7e-39	dsi:Dsim_GD24642	SMAD, mothers against DPP 2/3
T1_6774	K01919	3e-11	ent:Ent638_3168	glutamate--cysteine ligase	[EC:6.3.2.2]
T1_6780	K11925	4e-26	ecl:EcolC_3588	SgrR family transcriptional regulator
T1_6788	K03617	6e-16	eam:EAMY_1722	electron transport complex protein RnfA
T1_6790	K07154	1e-46	etw:ECSP_1994	K07154
T1_6803	K08092	2e-82	sbc:SbBS512_E3947	3-dehydro-L-gulonate 2-dehydrogenase	[EC:1.1.1.130]
T1_6813	K11175	3e-47	ebw:BWG_2264	phosphoribosylglycinamide formyltransferase 1	[EC:2.1.2.2]
T1_6818	K06871	1e-17	sbc:SbBS512_E1761	K06871
T1_6824	K02849	1e-73	ebw:BWG_3323	heptosyltransferase III	[EC:2.4.-.-]
T1_6827	K01649	1e-35	pop:POPTR_861364	2-isopropylmalate synthase	[EC:2.3.3.13]
T1_6844	K01056	6e-18	rcu:RCOM_1726890	peptidyl-tRNA hydrolase, PTH1 family	[EC:3.1.1.29]
T1_6848	K01469	4e-27	tca:658884	5-oxoprolinase (ATP-hydrolysing)	[EC:3.5.2.9]
T1_6851	K00026	2e-81	dha:DEHA2B03058g	malate dehydrogenase	[EC:1.1.1.37]
T1_6856	K03788	5e-57	sbo:SBO_4084	acid phosphatase (class B)	[EC:3.1.3.2]
T1_6858	K03688	1e-31	sdy:SDY_3908	ubiquinone biosynthesis protein
T1_6859	K07186	3e-58	sdy:SDY_4648	membrane protein
T1_6865	K13343	2e-28	rcu:RCOM_1510590	peroxin-14
T1_6875	K03624	1e-34	sdy:SDY_3362	transcription elongation factor GreA
T1_6878	K01530	6e-34	tca:656757	phospholipid-translocating ATPase	[EC:3.6.3.1]
T1_6887	K01093	3e-16	ecl:EcolC_2616	4-phytase / acid phosphatase	[EC:3.1.3.26 3.1.3.2]
T1_6903	K02438	3e-46	rcu:RCOM_0771320	glycogen operon protein GlgX	[EC:3.2.1.-]
T1_6908	K00851	1e-77	ebd:ECBD_0306	gluconokinase	[EC:2.7.1.12]
T1_6915	K02775	8e-59	sbo:SBO_0913	PTS system, galactitol-specific IIC component
T1_6924	K02495	3e-75	sdy:SDY_3117	oxygen-independent coproporphyrinogen III oxidase	[EC:1.3.99.22]
T1_6943	K02519	2e-28	pop:POPTR_232591	translation initiation factor IF-2
T1_6954	K04096	6e-71	sbc:SbBS512_E3670	DNA processing protein
T1_6959	K03214	1e-117	sdy:SDY_2824	RNA methyltransferase, TrmH family	[EC:2.1.1.-]
T1_6989	K08193	9e-12	tca:659204	MFS transporter, ACS family, solute carrier family 17 (sodium-dependent inorganic phosphate cotransporter), other
T1_699	K02981	4e-43	vvi:100260573	small subunit ribosomal protein S2e
T1_7004	K06281	1e-106	sdy:SDY_0948	hydrogenase large subunit	[EC:1.12.99.6]
T1_7014	K10799	6e-14	mdo:100024392	tankyrase	[EC:2.4.2.30]
T1_7061	K01246	6e-47	spe:Spro_0064	DNA-3-methyladenine glycosylase I	[EC:3.2.2.20]
T1_7065	K03495	9e-74	sfv:SFV_3767	glucose inhibited division protein A
T1_7075	K09022	9e-45	sfv:SFV_4249	UPF0076 protein YjgF
T1_7082	K09183	7e-07	tca:661820	GATA-binding protein 4/5/6
T1_7090	K01704	8e-38	pop:POPTR_415236	3-isopropylmalate/(R)-2-methylmalate dehydratase small subunit	[EC:4.2.1.33 4.2.1.35]
T1_7103	K13217	4e-51	vvi:100244562	pre-mRNA-processing factor 39
T1_7125	K02441	2e-61	sfv:SFV_3431	GlpG protein
T1_7126	K02444	4e-55	eci:UTI89_C3923	DeoR family transcriptional regulator, glycerol-3-phosphate regulon repressor
T1_7131	K01870	3e-50	rcu:RCOM_0574620	isoleucyl-tRNA synthetase	[EC:6.1.1.5]
T1_7135	K10680	2e-18	dwi:Dwil_GK10680	GK10680 gene product from transcript GK10680-RA
T1_7154	K14676	3e-31	nvi:100121490	lysophospholipid hydrolase	[EC:3.1.1.5]
T1_7159	K10678	2e-91	ebd:ECBD_2743	nitroreductase	[EC:1.-.-.-]
T1_7167	K12890	2e-17	vvi:100255499	splicing factor, arginine/serine-rich 1/9
T1_717	K01879	6e-51	sbc:SbBS512_E3966	glycyl-tRNA synthetase beta chain	[EC:6.1.1.14]
T1_7170	K12616	3e-17	bfo:BRAFLDRAFT_263598	enhancer of mRNA-decapping protein 4
T1_7175	K13629	8e-41	efe:EFER_3972	D-serine transporter
T1_7182	K00145	3e-43	sdy:SDY_3793	N-acetyl-gamma-glutamyl-phosphate/N-acetyl-gamma- aminoadipyl-phosphate reductase	[EC:1.2.1.38 1.2.1.-]
T1_7189	K06890	6e-61	sdy:SDY_0945	K06890
T1_7194	K01868	4e-58	rcu:RCOM_0494580	threonyl-tRNA synthetase	[EC:6.1.1.3]
T1_7197	K10808	1e-148	pif:PITG_03347	ribonucleoside-diphosphate reductase subunit M2	[EC:1.17.4.1]
T1_7205	K02492	7e-43	sdy:SDY_1259	glutamyl-tRNA reductase	[EC:1.2.1.70]
T1_7225	K06995	3e-27	ath:AT4G10300	K06995
T1_7252	K03098	3e-87	rcu:RCOM_0700620	outer membrane lipoprotein Blc
T1_7255	K01637	4e-77	ssn:SSON_4187	isocitrate lyase	[EC:4.1.3.1]
T1_7266	K03556	2e-41	sbo:SBO_3407	LuxR family transcriptional regulator, maltose regulon positive regulatory protein
T1_727	K02932	0	pif:PITG_20188	large subunit ribosomal protein L5e
T1_7280	K00264	5e-36	rcu:RCOM_1579610	glutamate synthase (NADPH/NADH)	[EC:1.4.1.13 1.4.1.14]
T1_729	K02894	3e-97	pif:PITG_01943	large subunit ribosomal protein L23e
T1_7295	K00845	8e-75	pif:PITG_06016	glucokinase	[EC:2.7.1.2]
T1_7301	K01265	2e-46	pop:POPTR_720677	methionyl aminopeptidase	[EC:3.4.11.18]
T1_7319	K01800	1e-33	vvi:100252270	maleylacetoacetate isomerase	[EC:5.2.1.2]
T1_7326	K02900	1e-107	pif:PITG_06799	large subunit ribosomal protein L27Ae
T1_7327	K00427	4e-36	kva:Kvar_0154	L-lactate permease
T1_7336	K04163	5e-57	ame:726702	5-hydroxytryptamine receptor 7
T1_7342	K02039	6e-76	sdy:SDY_4026	phosphate transport system protein
T1_735	K10649	1e-23	ame:410998	tripartite motif-containing protein 9/67
T1_7362	K03014	2e-41	pop:POPTR_814294	DNA-directed RNA polymerases I, II, and III subunit RPABC2
T1_7367	K03293	3e-86	ecd:ECDH10B_0246	amino acid transporter, AAT family
T1_7370	K06101	1e-06	api:100165448	histone-lysine N-methyltransferase ASH1L	[EC:2.1.1.43]
T1_7379	K11073	5e-54	sdy:SDY_0741	putrescine transport system substrate-binding protein
T1_7388	K12236	5e-15	aga:AgaP_AGAP008728	transcriptional repressor NF-X1	[EC:6.3.2.-]
T1_7417	K02133	2e-81	osa:4339546	F-type H+-transporting ATPase subunit beta	[EC:3.6.3.14]
T1_7424	K00971	3e-51	ebw:BWG_1839	mannose-1-phosphate guanylyltransferase	[EC:2.7.7.22]
T1_7428	K02313	2e-67	ecv:APECO1_2755	chromosomal replication initiator protein
T1_7460	K07566	1e-49	sbc:SbBS512_E1491	putative translation factor
T1_7465	K00799	1e-124	rcu:RCOM_1599790	glutathione S-transferase	[EC:2.5.1.18]
T1_7469	K02540	1e-57	ame:411640	minichromosome maintenance protein 2
T1_7480	K02299	3e-50	ssn:SSON_0413	cytochrome o ubiquinol oxidase subunit III	[EC:1.10.3.-]
T1_7491	K00048	3e-33	ecy:ECSE_3059	lactaldehyde reductase	[EC:1.1.1.77]
T1_7496	K10512	2e-16	dwi:Dwil_GK10512	protein phosphatase	[EC:3.1.3.16]
T1_7502	K06901	3e-25	ece:Z5153	putative MFS transporter, AGZA family, xanthine/uracil permease
T1_7504	K05725	1e-32	tca:664221	PTK2 protein tyrosine kinase 2	[EC:2.7.10.2]
T1_7516	K03307	1e-96	edi:EDI_080370	solute:Na+ symporter, SSS family
T1_7525	K11103	1e-29	sdy:SDY_4548	aerobic C4-dicarboxylate transport protein
T1_753	K00112	7e-72	ecl:EcolC_1409	glycerol-3-phosphate dehydrogenase subunit B	[EC:1.1.5.3]
T1_7531	K09063	1e-14	dgr:Dgri_GH13857	transcription factor 3/4/12
T1_7540	K13217	9e-25	vvi:100244562	pre-mRNA-processing factor 39
T1_7546	K02599	4e-08	tca:661022	Notch
T1_7553	K10542	1e-39	sfv:SFV_2224	methyl-galactoside transport system ATP-binding protein	[EC:3.6.3.17]
T1_7576	K07259	1e-45	sdy:SDY_3363	D-alanyl-D-alanine carboxypeptidase / D-alanyl-D-alanine-endopeptidase (penicillin-binding protein 4)	[EC:3.4.16.4 3.4.99.-]
T1_7578	K14491	3e-35	pop:POPTR_742301	two-component response regulator ARR-B family
T1_7579	K01011	1e-67	pop:POPTR_819915	thiosulfate/3-mercaptopyruvate sulfurtransferase	[EC:2.8.1.1 2.8.1.2]
T1_7596	K01703	1e-124	sdy:SDY_0099	3-isopropylmalate/(R)-2-methylmalate dehydratase large subunit	[EC:4.2.1.33 4.2.1.35]
T1_76	K02874	1e-43	sdy:SDY_3486	large subunit ribosomal protein L14
T1_7601	K13172	4e-07	aga:AgaP_AGAP006038	serine/arginine repetitive matrix protein 2
T1_7619	K08333	2e-20	aag:AaeL_AAEL002895	phosphoinositide-3-kinase, regulatory subunit 4, p150	[EC:2.7.11.1]
T1_7620	K13892	2e-47	sbo:SBO_0719	glutathione transport system ATP-binding protein
T1_7633	K00477	1e-19	bfo:BRAFLDRAFT_215419	phytanoyl-CoA hydroxylase	[EC:1.14.11.18]
T1_7656	K00284	1e-10	vvi:100233082	glutamate synthase (ferredoxin)	[EC:1.4.7.1]
T1_766	K12373	1e-46	tca:656027	hexosaminidase	[EC:3.2.1.52]
T1_7688	K02470	7e-76	sdy:SDY_4181	DNA gyrase subunit B	[EC:5.99.1.3]
T1_7694	K00700	2e-65	pop:POPTR_589574	1,4-alpha-glucan branching enzyme	[EC:2.4.1.18]
T1_77	K11732	2e-27	ebd:ECBD_3086	phenylalanine-specific permease
T1_7705	K03231	1e-108	pif:PITG_04640	elongation factor EF-1 alpha subunit	[EC:3.6.5.3]
T1_7714	K03111	2e-67	ecy:ECSE_P2-0041	single-strand DNA-binding protein
T1_7753	K07307	8e-73	sbc:SbBS512_E2433	anaerobic dimethyl sulfoxide reductase subunit B (DMSO reductase iron- sulfur subunit)
T1_7757	K06959	5e-88	ebd:ECBD_0338	uncharacterized protein
T1_7768	K03962	8e-32	cqu:CpipJ_CPIJ000484	NADH dehydrogenase (ubiquinone) 1 beta subcomplex 6	[EC:1.6.5.3 1.6.99.3]
T1_7778	K01754	2e-11	rcu:RCOM_0839990	threonine dehydratase	[EC:4.3.1.19]
T1_778	K02922	2e-42	pif:PITG_08834	large subunit ribosomal protein L37e
T1_7785	K14616	4e-26	tca:656345	cubilin
T1_7793	K00697	3e-74	sbc:SbBS512_E1021	alpha,alpha-trehalose-phosphate synthase (UDP-forming)	[EC:2.4.1.15]
T1_7798	K04577	2e-06	tca:657479	calcitonin receptor-like
T1_78	K11732	7e-93	sdy:SDY_0489	phenylalanine-specific permease
T1_7808	K10752	1e-115	pif:PITG_11170	histone-binding protein RBBP4
T1_7812	K14437	1e-23	pif:PITG_10083	chromodomain-helicase-DNA-binding protein 7	[EC:3.6.4.12]
T1_7845	K01580	3e-17	osa:4335973	glutamate decarboxylase	[EC:4.1.1.15]
T1_7889	K02865	3e-26	lel:LELG_04872	large subunit ribosomal protein L10Ae
T1_7896	K13628	2e-44	sbc:SbBS512_E2903	iron-sulfur cluster assembly protein
T1_7903	K14536	1e-56	ame:409305	ribosome assembly protein 1	[EC:3.6.5.-]
T1_7906	K07248	1e-48	ebw:BWG_1242	lactaldehyde dehydrogenase / glycolaldehyde dehydrogenase	[EC:1.2.1.22 1.2.1.21]
T1_7915	K02364	1e-68	ebd:ECBD_3069	enterobactin synthetase component F	[EC:2.7.7.-]
T1_7947	K11853	1e-45	cqu:CpipJ_CPIJ009721	ubiquitin carboxyl-terminal hydrolase 34	[EC:3.1.2.15]
T1_7948	K04382	2e-40	ath:AT3G58500	protein phosphatase 2 (formerly 2A), catalytic subunit	[EC:3.1.3.16]
T1_7949	K02314	6e-42	sfv:SFV_4161	replicative DNA helicase	[EC:3.6.4.12]
T1_7951	K25002	2e-06	dwi:Dwil_GK25002	GK25002 gene product from transcript GK25002-RA
T1_7976	K08471	2e-10	dvi:Dvir_GJ11734	gustatory receptor
T1_8000	K00991	2e-39	sdy:SDY_2946	2-C-methyl-D-erythritol 4-phosphate cytidylyltransferase	[EC:2.7.7.60]
T1_801	K00381	1e-70	kva:Kvar_0937	sulfite reductase (NADPH) hemoprotein beta-component	[EC:1.8.1.2]
T1_8014	K04565	3e-21	vvi:100260705	Cu/Zn superoxide dismutase	[EC:1.15.1.1]
T1_8028	K12493	2e-34	pop:POPTR_836924	ADP-ribosylation factor GTPase-activating protein 2/3
T1_8029	K05366	7e-63	sdy:SDY_3682	penicillin-binding protein 1A	[EC:2.4.1.- 3.4.-.-]
T1_8034	K03235	1e-62	pif:PITG_03712	elongation factor EF-3
T1_8037	K01251	3e-16	pif:PITG_10198	adenosylhomocysteinase	[EC:3.3.1.1]
T1_8060	K03099	3e-35	phu:Phum_PHUM366140	son of sevenless
T1_8064	K01669	3e-19	aag:AaeL_AAEL001787	deoxyribodipyrimidine photo-lyase	[EC:4.1.99.3]
T1_8074	K05851	6e-67	sdy:SDY_3940	adenylate cyclase, class 1	[EC:4.6.1.1]
T1_8077	K02611	6e-81	ecr:ECIAI1_1390	phenylacetic acid degradation protein
T1_811	K03234	1e-101	sbi:SORBI_0525s002010	elongation factor EF-2	[EC:3.6.5.3]
T1_8114	K07071	6e-33	sbc:SbBS512_E2680	K07071
T1_8131	K07513	6e-54	ath:AT2G33150	acetyl-CoA acyltransferase 1	[EC:2.3.1.16]
T1_8133	K00265	2e-50	cro:ROD_46051	glutamate synthase (NADPH/NADH) large chain	[EC:1.4.1.13 1.4.1.14]
T1_8169	K00939	5e-40	vvi:100256872	adenylate kinase	[EC:2.7.4.3]
T1_8178	K00469	6e-16	tca:654935	inositol oxygenase	[EC:1.13.99.1]
T1_8181	K14729	4e-31	dha:DEHA2A08646g	multifunctional beta-oxidation protein	[EC:4.2.1.- 1.1.1.-]
T1_8184	K15860	4e-15	dwi:Dwil_GK15860	GK15860 gene product from transcript GK15860-RA
T1_8193	K02934	5e-55	vvi:100252724	large subunit ribosomal protein L6e
T1_8210	K02989	3e-56	vvi:100232926	small subunit ribosomal protein S5e
T1_827	K02975	2e-74	pif:PITG_13312	small subunit ribosomal protein S25e
T1_8273	K03841	2e-50	pop:POPTR_735683	fructose-1,6-bisphosphatase I	[EC:3.1.3.11]
T1_8288	K02313	5e-38	esa:ESA_03976	chromosomal replication initiator protein
T1_8295	K08518	7e-06	dse:Dsec_GM11577	syntaxin binding protein 5 (tomosyn)
[truncated: 9,826 more rows]
