# Supplementary material for: An Analysis of the Athetis lepigone Transcriptome from Four Developmental Stages
Source: PLoS One. 2013 Sep 13;8(9):e73911. doi: 10.1371/journal.pone.0073911 (PMC3772797; doi:10.1371/journal.pone.0073911)
Supplement: Table S4 — Top ten differentially expressed genes in each library of comparisons. Note: The expression fold changes were performed with log 2 ratio. (XLS) [file pone.0073911.s004.xls]

## Sheet: Sheet1
Table S4 Top ten differentially expressed genes in each library of comparisons.
Comparison	Unigene	Hit Number	Discription	Q_value	Fold Change
Larva vs Egg	T4_25997	gi|4115420|dbj|BAA36351.1|	24 kDa female-specific fat body protein [Antheraea yamamai]	0	23.9481
	T1_18511	gi|223671105|tpd|FAA00504.1|	TPA: putative cuticle protein [Bombyx mori]	0	22.6459
	T1_20847	gi|183979278|dbj|BAG30800.1|	cuticular protein CPR2 [Papilio xuthus]	0	22.2618
	T1_31504	gi|5869985|emb|CAB55603.1|	moderately methionine rich storage protein [Spodoptera litura]	0	22.2613
	T1_31970	gi|50404096|gb|AAT76805.1|	hexamerine [Helicoverpa armigera]	0	22.0399
	T1_25272	gi|171740897|gb|ACB54943.1|	lipase [Helicoverpa armigera]	0	21.9788
	T1_28702	gi|4115420|dbj|BAA36351.1|	24 kDa female-specific fat body protein [Antheraea yamamai]	0	21.6518
	T1_28270	gi|111550264|gb|ABH10141.1|	HMG176 [Helicoverpa armigera]	0	21.5493
	T1_9179	gi|262034581|gb|ACY06915.1|	putative cuticle protein CPG36 [Bombyx mori]	0	21.5371
	T4_7004	gi|324499592|gb|ADY39828.1|	Genome polyprotein [Ascaris suum]	0	21.3799
	T3_11989	gi|226342880|ref|NP_001139702.1|	serine protease inhibitor 8 [Bombyx mori]	0	-19.185
	T3_36019	gi|325116240|emb|CBZ51793.1|	AT4g32400/F8B4_100, related [Neospora caninum Liverpool]	0	-19.2302
	T3_36047	gi|256092287|ref|XP_002581890.1|	hypothetical protein [Schistosoma mansoni]	0	-19.3408
	T3_6279	gi|183979398|dbj|BAG30718.1|	cuticular protein CPG8 [Papilio xuthus]	0	-19.3688
	T3_4291	gi|307168277|gb|EFN61491.1|	Chondroitin proteoglycan-2 [Camponotus floridanus]	0	-19.4046
	T3_919	gi|290563414|ref|NP_001166665.1|	cuticular protein RR-2 motif 101 [Bombyx mori]	0	-19.4636
	T3_2189	gi|183979337|dbj|BAG30720.1|	cuticular protein CPG7 [Papilio xuthus]	0	-19.4854
	T3_5225	--	--	0	-19.7569
	T3_9705	gi|51011404|gb|AAT92111.1|	NPL-2 [Ixodes pacificus]	0	-20.6894
	T3_2066	gi|17540204|ref|NP_500767.1|	hypothetical protein F36H12.3 [Caenorhabditis elegans]	0	-20.7512
Pupa vs Larva	T4_30625	gi|226501956|ref|NP_001140192.1|	32 kDa apolipoprotein [Bombyx mori]	0	24.1905
	T4_11852	gi|270004876|gb|EFA01324.1|	neuropeptide-like precursor 4 [Tribolium castaneum]	0	22.4746
	T4_26211	gi|290563283|ref|NP_001166765.1|	cuticular protein hypothetical 12 [Bombyx mori]	0	21.6497
	T4_26703	gi|156537666|ref|XP_001607862.1|	PREDICTED: similar to Chymotrypsin-2 (Chymotrypsin II) [Nasonia vitripennis]	0	20.7148
	T4_24488	gi|116833177|gb|ABK29501.1|	cobatoxin [Helicoverpa armigera]	0	20.5554
	T4_30016	gi|260907805|gb|ACX53704.1|	DUF233 protein [Heliothis virescens]	0	20.2208
	T4_32353	gi|270007587|gb|EFA04035.1|	hypothetical protein TcasGA2_TC014264 [Tribolium castaneum]	0	19.5451
	T2_14915	gi|313247968|gb|ADR51147.1|	cecropin 2 [Helicoverpa armigera]	0	19.2372
	T1_29179	--		0	18.9573
	T4_29949	gi|123480163|ref|XP_001323236.1|	viral A-type inclusion protein [Trichomonas vaginalis G3]	0	18.5951
	T1_30594	gi|304443605|gb|ACR15972.2|	serine protease 28 [Mamestra configurata]	0	-21.4972
	T1_9179	gi|262034581|gb|ACY06915.1|	putative cuticle protein CPG36 [Bombyx mori]	0	-21.5371
	T1_28270	gi|111550264|gb|ABH10141.1|	HMG176 [Helicoverpa armigera]	0	-21.5493
	T1_26692	gi|3121953|sp|Q25504.1|	CU16_MANSE RecName: Full=Larval cuticle protein 16/17; Flags: Precursor	0	-21.5629
	T1_25272	gi|171740897|gb|ACB54943.1|	lipase [Helicoverpa armigera]	0	-21.9788
	T3_40307	gi|151199970|gb|ABR88242.1|	trypsin T2a [Heliothis virescens]	0	-22.1037
	T1_20847	gi|183979278|dbj|BAG30800.1|	cuticular protein CPR2 [Papilio xuthus]	0	-22.2618
	T1_26691	gi|3913261|sp|O02443.1|	CULP1_HELAM RecName: Full=Larval cuticle protein 1; Flags: Precursor	0	-22.5552
	T1_20938	gi|183979388|dbj|BAG30746.1|	putative cuticular protein [Papilio xuthus]	0	-22.8315
	T1_31847	gi|281203804|gb|EFA78000.1|	hypothetical protein PPL_08645 [Polysphondylium pallidum PN500]	0	-23.0518
Adult vs Pupa	T2_26757	gi|3687744|gb|AAC62229.1|	yolk polypeptide 2 [Plodia interpunctella]	0	21.9742
	T2_29227	gi|148298843|ref|NP_001091793.1|	troponin C type IIIa-like protein [Bombyx mori]	0	21.9211
	T2_30477	gi|82704032|gb|ABB89296.1|	allergen Bla g 6.0101 [Blattella germanica]	0	21.1288
	T2_39170	gi|156481320|gb|ABU68426.1|	vitellogenin [Spodoptera litura]	0	21.1066
	T2_26743	gi|156630460|sp|P85216.1|	AP2_GALME RecName: Full=Anionic antimicrobial peptide 2	0	20.1507
	T2_39169	gi|156481320|gb|ABU68426.1|	vitellogenin [Spodoptera litura]	0	19.9728
	T2_27446	--		0	19.8438
	T2_22354	gi|72547036|ref|XP_843163.1|	proteophosphoglycan 5 [Leishmania major strain Friedlin]	0	19.7923
	T2_4842	gi|212276210|ref|NP_001130045.1|	flightin [Bombyx mori]	0	19.6453
	T2_22914	gi|291480639|gb|ADE06397.1|	peritrophin type-A domain protein 2 [Mamestra configurata]	0	19.4004
	T4_24551	gi|195398578|ref|XP_002057898.1|	GJ17844 [Drosophila virilis]	0	-17.9545
	T1_28954	gi|1769528|gb|AAC47425.1|	beta-tubulin [Heliothis virescens]	0	-17.9992
	T4_34971	gi|312233067|ref|YP_004021051.1|	NADH dehydrogenase subunit 2 [Helicoverpa armigera]	0	-18.0047
	T4_26951	gi|290561849|gb|ADD38322.1|	Cysteine and glycine-rich protein 1 [Lepeophtheirus salmonis]	0	-18.392
	T4_29949	gi|123480163|ref|XP_001323236.1|	viral A-type inclusion protein [Trichomonas vaginalis G3]	0	-18.5951
	T1_20520	gi|7428|emb|CAA41117.1|	testis-specific RNA [Drosophila hydei]	0	-18.9024
	T1_29179	--		0	-18.9573
	T4_15964	gi|93359255|gb|ABF13207.1|	glycine/tyrosine-rich eggshell protein [Opisthorchis viverrini]	0	-19.7389
	T4_27776	gi|170571240|ref|XP_001891651.1|	microfilarial sheath protein, identical [Brugia malayi]	0	-19.8651
	T4_30016	gi|260907805|gb|ACX53704.1|	DUF233 protein [Heliothis virescens]	0	-20.2208
Adult vs Larva	T2_7573	gi|6560661|gb|AAF16708.1|	AF117586_1 putative cuticle protein [Manduca sexta]	0	22.1892
	T2_26757	gi|3687744|gb|AAC62229.1|	yolk polypeptide 2 [Plodia interpunctella]	0	21.9742
	T2_30477	gi|82704032|gb|ABB89296.1|	allergen Bla g 6.0101 [Blattella germanica]	0	21.1288
	T2_27446	--		0	19.8438
	T4_24488	gi|116833177|gb|ABK29501.1|	cobatoxin [Helicoverpa armigera]	0	19.7356
	T4_1439	gi|324509007|gb|ADY43795.1|	Ribonucleoside-diphosphate reductase small chain [Ascaris suum]	0	19.5242
	T2_37030	gi|307209190|gb|EFN86301.1|	hypothetical protein EAI_03498 [Harpegnathos saltator]	0	19.0899
	T2_34660	gi|156546466|ref|XP_001607324.1|	PREDICTED: similar to cathepsin F like protease [Nasonia vitripennis]	0	19.0211
	T2_32943	gi|260765451|gb|ACX49763.1|	beta-fructofuranosidase 2 [Manduca sexta]	0	19.002
	T2_27883	gi|158962503|dbj|BAF91712.1|	chemosensory protein [Papilio xuthus]	0	18.9854
	T1_29270	gi|171740897|gb|ACB54943.1|	lipase [Helicoverpa armigera]	0	-19.9854
	T1_29814	gi|292386144|gb|ADE22324.1|	intestinal mucin SeM8 [Spodoptera exigua]	0	-20.0479
	T3_20910	gi|262034615|gb|ACY06932.1|	putative cuticle protein CPH37 [Bombyx mori]	0	-20.2267
	T1_30010	gi|196121924|gb|ACG69475.1|	astacin [Spodoptera frugiperda]	0	-20.3156
	T1_29004	gi|171740923|gb|ACB54956.1|	polycalin [Helicoverpa armigera]	0	-20.3376
	T1_4717	gi|116833203|gb|ABK29514.1|	ecdysteroid-regulated protein [Helicoverpa armigera]	0	-20.3962
	T1_28249	gi|304443619|gb|ACR15986.2|	serine protease 11 [Mamestra configurata]	0	-20.6222
	T1_9187	gi|156968291|gb|ABU98617.1|	unknown [Helicoverpa armigera]	0	-21.3672
	T1_30594	gi|304443605|gb|ACR15972.2|	serine protease 28 [Mamestra configurata]	0	-21.4972
	T1_26692	gi|3121953|sp|Q25504.1|	CU16_MANSE RecName: Full=Larval cuticle protein 16/17; Flags: Precursor	0	-21.5629
Adult vs Egg	T2_7573	gi|6560661|gb|AAF16708.1|	AF117586_1 putative cuticle protein [Manduca sexta]	0	22.1892
	T2_26757	gi|3687744|gb|AAC62229.1|	yolk polypeptide 2 [Plodia interpunctella]	0	21.9742
	T2_30477	gi|82704032|gb|ABB89296.1|	allergen Bla g 6.0101 [Blattella germanica]	0	21.1288
	T2_39170	gi|156481320|gb|ABU68426.1|	vitellogenin [Spodoptera litura]	0	21.1066
	T2_26743	gi|156630460|sp|P85216.1|	AP2_GALME RecName: Full=Anionic antimicrobial peptide 2	0	20.1507
	T2_39169	gi|156481320|gb|ABU68426.1|	vitellogenin [Spodoptera litura]	0	19.9728
	T2_27446	--		0	19.8438
	T4_24488	gi|116833177|gb|ABK29501.1|	cobatoxin [Helicoverpa armigera]	0	19.7356
	T4_1439	gi|324509007|gb|ADY43795.1|	Ribonucleoside-diphosphate reductase small chain [Ascaris suum]	0	19.5242
	T1_7418	gi|156481320|gb|ABU68426.1|	vitellogenin [Spodoptera litura]	0	19.197
	T3_11989	gi|226342880|ref|NP_001139702.1|	serine protease inhibitor 8 [Bombyx mori]	0	-19.185
	T3_36019	gi|325116240|emb|CBZ51793.1|	AT4g32400/F8B4_100, related [Neospora caninum Liverpool]	0	-19.2302
	T3_36047	gi|256092287|ref|XP_002581890.1|	hypothetical protein [Schistosoma mansoni]	0	-19.3408
	T3_6279	gi|183979398|dbj|BAG30718.1|	cuticular protein CPG8 [Papilio xuthus]	0	-19.3688
	T3_38518	gi|290563456|ref|NP_001166710.1|	cuticular protein RR-1 motif 44 [Bombyx mori]	0	-19.3815
	T3_4291	gi|307168277|gb|EFN61491.1|	Chondroitin proteoglycan-2 [Camponotus floridanus]	0	-19.4046
	T3_919	gi|290563414|ref|NP_001166665.1|	cuticular protein RR-2 motif 101 [Bombyx mori]	0	-19.4636
	T3_2189	gi|183979337|dbj|BAG30720.1|	cuticular protein CPG7 [Papilio xuthus]	0	-19.4854
	T3_9705	gi|51011404|gb|AAT92111.1|	NPL-2 [Ixodes pacificus]	0	-20.6894
	T3_2066	gi|17540204|ref|NP_500767.1|	hypothetical protein F36H12.3 [Caenorhabditis elegans]	0	-20.7512
Pupa vs Egg	T4_7004	gi|324499592|gb|ADY39828.1|	Genome polyprotein [Ascaris suum]	0	23.1018
	T4_26420	gi|41016818|sp|P83652.1|	ALO2_ACRLO RecName: Full=Antimicrobial peptide Alo-2	0	21.8404
	T4_26703	gi|156537666|ref|XP_001607862.1|	PREDICTED: similar to Chymotrypsin-2 (Chymotrypsin II) [Nasonia vitripennis]	0	20.7148
	T4_24488	gi|116833177|gb|ABK29501.1|	cobatoxin [Helicoverpa armigera]	0	20.5554
	T4_30016	gi|260907805|gb|ACX53704.1|	DUF233 protein [Heliothis virescens]	0	20.2208
	T4_25078	gi|241164546|ref|XP_002409496.1|	protein tonB, putative [Ixodes scapularis]	0	20.0506
	T4_15964	gi|93359255|gb|ABF13207.1|	glycine/tyrosine-rich eggshell protein [Opisthorchis viverrini]	0	19.7389
	T2_37263	gi|241164546|ref|XP_002409496.1|	protein tonB, putative [Ixodes scapularis]	0	19.5988
	T4_25997	gi|4115420|dbj|BAA36351.1|	24 kDa female-specific fat body protein [Antheraea yamamai]	0	19.4149
	T2_34035	gi|164416562|gb|ABY54099.1|	beta-tubulin [Plutella xylostella]	0	19.3233
	T3_36019	gi|325116240|emb|CBZ51793.1|	AT4g32400/F8B4_100, related [Neospora caninum Liverpool]	0	-19.2302
	T3_36047	gi|256092287|ref|XP_002581890.1|	hypothetical protein [Schistosoma mansoni]	0	-19.3408
	T3_6279	gi|183979398|dbj|BAG30718.1|	cuticular protein CPG8 [Papilio xuthus]	0	-19.3688
	T3_38518	gi|290563456|ref|NP_001166710.1|	cuticular protein RR-1 motif 44 [Bombyx mori]	0	-19.3815
	T3_4291	gi|307168277|gb|EFN61491.1|	Chondroitin proteoglycan-2 [Camponotus floridanus]	0	-19.4046
	T3_919	gi|290563414|ref|NP_001166665.1|	cuticular protein RR-2 motif 101 [Bombyx mori]	0	-19.4636
	T3_2189	gi|183979337|dbj|BAG30720.1|	cuticular protein CPG7 [Papilio xuthus]	0	-19.4854
	T3_5225	--		0	-19.7569
	T3_9705	gi|51011404|gb|AAT92111.1|	NPL-2 [Ixodes pacificus]	0	-20.6894
	T3_2066	gi|17540204|ref|NP_500767.1|	hypothetical protein F36H12.3 [Caenorhabditis elegans]	0	-20.7512
Note:The expression fold changes were performed with log 2 ratio.
