# Supplementary material for: An Analysis of the Athetis lepigone Transcriptome from Four Developmental Stages
Source: PLoS One. 2013 Sep 13;8(9):e73911. doi: 10.1371/journal.pone.0073911 (PMC3772797; doi:10.1371/journal.pone.0073911)
Supplement: Table S5 — Gene set enrichment analysis comparing between each sample. (XLS) [file pone.0073911.s005.xls]

## Sheet: Sheet1
Table S5 Gene set enrichment analysis comparing between each sample
#ID	Class_Name	Larva vs Egg			Pupa vs Larva			Adult vs Pupa			Adult vs Larva			Adult vs Egg			Pupa vs Egg
		Total	Up-regulation	Down-regulation	Total	Up-regulation	Down-regulation	Total	Up-regulation	Down-regulation	Total	Up-regulation	Down-regulation	Total	Up-regulation	Down-regulation	Total	Up-regulation	Down-regulation
J	Translation, ribosomal structure and biogenesis	58	4	54	97	60	37	82	63	19	58	56	2	27	9	18	72	15	57
A	RNA processing and modification	23	0	23	14	14	0	7	1	6	2	2	0	7	0	7	7	3	4
K	Transcription	191	7	184	101	91	10	51	24	27	48	43	5	45	6	39	86	18	68
L	Replication, recombination and repair	193	4	189	118	109	9	87	46	41	76	74	2	48	12	36	93	25	68
B	Chromatin structure and dynamics	25	0	25	11	11	0	7	3	4	3	3	0	6	0	6	9	1	8
D	Cell cycle control, cell division, chromosome partitioning	54	6	48	33	24	9	29	14	15	25	19	6	22	6	16	32	8	24
Y	Nuclear structure	1	0	1	0	0	0	0	0	0	1	1	0	0	0	0	1	0	1
V	Defense mechanisms	22	6	16	14	6	8	13	12	1	16	10	6	16	6	10	14	1	13
T	Signal transduction mechanisms	152	8	144	51	40	11	49	33	16	46	37	9	38	10	28	96	14	82
M	Cell wall/membrane/envelope biogenesis	29	13	16	33	18	15	33	17	16	20	6	14	17	11	6	22	13	9
N	Cell motility	3	1	2	2	0	2	3	3	0	6	4	2	4	3	1	2	0	2
Z	Cytoskeleton	55	16	39	45	32	13	38	12	26	33	15	18	35	10	25	47	21	26
W	Extracellular structures	0	0	0	0	0	0	0	0	0	0	0	0	0	0	0	0	0	0
U	Intracellular trafficking, secretion, and vesicular transport	20	0	20	17	9	8	16	13	3	9	9	0	0	0	0	19	2	17
O	Posttranslational modification, protein turnover, chaperones	93	29	64	106	50	56	111	79	32	93	60	33	45	34	11	96	31	65
C	Energy production and conversion	82	72	10	137	16	121	136	117	19	88	52	36	88	81	7	99	25	74
G	Carbohydrate transport and metabolism	160	107	53	172	38	134	168	144	24	125	76	49	133	102	31	107	33	74
E	Amino acid transport and metabolism	189	118	71	183	39	144	149	111	38	159	71	88	119	76	43	151	47	104
F	Nucleotide transport and metabolism	41	29	12	50	14	36	44	35	9	42	23	19	24	22	2	30	13	17
H	Coenzyme transport and metabolism	23	13	10	22	4	18	17	16	1	16	8	8	14	8	6	17	4	13
I	Lipid transport and metabolism	126	91	35	132	20	112	97	78	19	112	38	74	80	55	25	78	24	54
P	Inorganic ion transport and metabolism	95	50	45	91	17	74	98	88	10	67	44	23	63	45	18	77	14	63
Q	Secondary metabolites biosynthesis, transport and catabolism	111	78	33	97	18	79	69	50	19	87	27	60	68	39	29	68	24	44
R	General function prediction only	512	148	364	369	186	183	271	205	66	273	177	96	185	108	77	299	67	232
S	Function unknown	76	14	62	50	35	15	49	27	22	37	24	13	39	11	28	52	20	32
